# Supplementary material for: RNAi based transcriptome suggests genes potentially regulated by HSF1 in the Pacific oyster Crassostrea gigas under thermal stress
Source: BMC Genomics. 2019 Aug 8;20:639. doi: 10.1186/s12864-019-6003-8 (PMC6688261; doi:10.1186/s12864-019-6003-8)
Supplement: Supplementary file 2 — Table S1. Quality information of 12 sample data output statistics. (XLSX 10 kb) [file 12864_2019_6003_MOESM2_ESM.xlsx]

## Sheet: group set
group	treatment	sample
1	control	NC-1
		NC-2
		NC-3
2	heat shock	HC-1
		HC-2
		HC-3
3	RNAi	NR-1
		NR-2
		NR-3
4	RNAi& heat shock	HR-1
		HR-2
		HR-3

## Sheet: clean reads for 12  samples
Table S1: Quality information of 12 sample data output statistics.
BMK-ID	Clean reads	Clean bases	GC Content	%≥Q30
HC-1	26697058	7984843842	0.4284	0.9453
HC-2	25256450	7554575538	0.4315	0.9398
HC-3	24141499	7211540224	0.425	0.9441
HR-1	25493469	7623803614	0.4282	0.9445
HR-2	34629649	10359597198	0.4306	0.9456
HR-3	27967779	8366842058	0.4316	0.9456
NC-1	22182168	6630699852	0.4268	0.9487
NC-2	31879314	9536934040	0.4285	0.9476
NC-3	24704556	7389871696	0.4297	0.9448
NR-1	22315653	6659384986	0.4264	0.9193
NR-2	21939922	6561689738	0.4251	0.9459
NR-3	27724593	8284572668	0.4288	0.9214
