# Supplementary material for: RNAi based transcriptome suggests genes potentially regulated by HSF1 in the Pacific oyster Crassostrea gigas under thermal stress
Source: BMC Genomics. 2019 Aug 8;20:639. doi: 10.1186/s12864-019-6003-8 (PMC6688261; doi:10.1186/s12864-019-6003-8)
Supplement: Supplementary file 4 — Table S3. The number of new genes that are annotated in each database. (XLSX 9 kb) [file 12864_2019_6003_MOESM4_ESM.xlsx]

## Sheet: Sheet1
Table S3 The number of new genes that are annotated in each database.
Annotated databases	New Gene Number
COG	462
GO	1790
KEGG	778
KOG	1292
Pfam	2141
Swiss-Prot	1079
eggNOG	2484
nr	6188
All	6212
