# Supplementary material for: RNAi based transcriptome suggests genes potentially regulated by HSF1 in the Pacific oyster Crassostrea gigas under thermal stress
Source: BMC Genomics. 2019 Aug 8;20:639. doi: 10.1186/s12864-019-6003-8 (PMC6688261; doi:10.1186/s12864-019-6003-8)
Supplement: Supplementary file 5 — Table S4. Significant genes altered in response to each condition after normalization to the control. (XLSX 115 kb) [file 12864_2019_6003_MOESM5_ESM.xlsx]

## Sheet: HS vs control
#ID	gene_name	log2FC	FDR	significant	regulated	COG_class	COG_class_annotation	GO_annotation	KEGG_annotation	KEGG_pathway_annotation	KOG_class	KOG_class_annotation	Pfam_annotation	Swiss_Prot_annotation	eggNOG_class	eggNOG_class_annotation	NR_annotation	GO_second_level_annotation
CGI_10002387	CGI_10002387	4.32192	3.02613e-86	yes	up	[O]	Posttranslational modification, protein turnover, chaperones	--	--	--	[O]	Posttranslational modification, protein turnover, chaperones	Hsp70 protein	Heat shock 70 kDa protein OS=Plasmodium falciparum PE=2 SV=2	O	Posttranslational modification, protein turnover, chaperones	Heat shock 70 kDa protein 12B [Crassostrea gigas]	--
CGI_10002823	CGI_10002823	2.00483	1.13311e-10	yes	up	[O]	Posttranslational modification, protein turnover, chaperones	Molecular Function: ATP binding (GO:0005524);; Cellular Component: nucleus (GO:0005634);; Cellular Component: mitochondrion (GO:0005739);; Cellular Component: lipid droplet (GO:0005811);; Cellular Component: microtubule associated complex (GO:0005875);; Biological Process: protein folding (GO:0006457);; Biological Process: response to stress (GO:0006950);; Biological Process: determination of adu…	K03283|0|bmor:692822|K03283 heat shock 70kDa protein 1/8 | (RefSeq) Hsp70; heat shock protein 70	Spliceosome (ko03040);; Protein processing in endoplasmic reticulum (ko04141);; Endocytosis (ko04144);; Longevity regulating pathway - multiple species (ko04213)	[O]	Posttranslational modification, protein turnover, chaperones	Hsp70 protein;; MreB/Mbl protein	Heat shock protein 68 GN=Hsp68 OS=Drosophila melanogaster (Fruit fly) PE=1 SV=1	O	Posttranslational modification, protein turnover, chaperones	Heat shock protein 68 [Crassostrea gigas]	molecular function: binding (GO:0005488);; cellular component: cell (GO:0005623);; cellular component: organelle (GO:0043226);; cellular component: cell part (GO:0044464);; cellular component: macromolecular complex (GO:0032991);; cellular component: organelle part (GO:0044422);; biological process: metabolic process (GO:0008152);; biological process: cellular process (GO:0009987);; biological pr…
CGI_10009093	CGI_10009093	1.88452	2.37451e-14	yes	up	--	--	Biological Process: multicellular organism development (GO:0007275);; Biological Process: germarium-derived egg chamber formation (GO:0007293);; Biological Process: cellular process involved in reproduction in multicellular organism (GO:0022412);; Biological Process: cell differentiation (GO:0030154);; Biological Process: germline ring canal formation (GO:0030725);; Biological Process: response t…	K04437|0|lgi:LOTGIDRAFT_231196|K04437 filamin | (RefSeq) hypothetical protein	--	[Z]	Cytoskeleton	Filamin/ABP280 repeat	Filamin-A GN=cher OS=Drosophila melanogaster (Fruit fly) PE=1 SV=2	Z	Cytoskeleton	Filamin-A [Crassostrea gigas]	biological process: multicellular organismal process (GO:0032501);; biological process: developmental process (GO:0032502);; biological process: single-organism process (GO:0044699);; biological process: reproductive process (GO:0022414);; biological process: cellular process (GO:0009987);; biological process: reproduction (GO:0000003);; biological process: cellular component organization or biog…
CGI_10002068	CGI_10002068	1.87657	1.52305e-09	yes	up	--	--	--	--	--	--	--	--	--	T	Signal transduction mechanisms	hypothetical protein CGI_10002068 [Crassostrea gigas]	--
CGI_10002950	CGI_10002950	1.82167	1.2167e-14	yes	up	--	--	--	--	--	--	--	--	--	S	Function unknown	hypothetical protein CGI_10002951 [Crassostrea gigas]	--
Crassostrea_gigas_newGene_40298	--	1.77629	9.9057e-11	yes	up	--	--	Biological Process: regulation of cell growth (GO:0001558);; Molecular Function: insulin-like growth factor binding (GO:0005520);; Cellular Component: extracellular region (GO:0005576);; Biological Process: proteolysis (GO:0006508);; Molecular Function: peptidase activity (GO:0008233);;	--	--	--	--	--	--	--	--	PREDICTED: insulin-like growth factor-binding protein-related protein 1 [Crassostrea gigas]	biological process: biological regulation (GO:0065007);; molecular function: binding (GO:0005488);; cellular component: extracellular region (GO:0005576);; biological process: metabolic process (GO:0008152);; molecular function: catalytic activity (GO:0003824)
Crassostrea_gigas_newGene_21273	--	1.69251	1.0135e-07	yes	up	--	--	Molecular Function: cysteine-type peptidase activity (GO:0008234);;	--	--	[D]	Cell cycle control, cell division, chromosome partitioning	Caspase domain	Putative inactive caspase B OS=Caenorhabditis elegans OX=6239 GN=csp-2 PE=1 SV=1	O	Posttranslational modification, protein turnover, chaperones	PREDICTED: caspase-2-like [Crassostrea gigas]	molecular function: catalytic activity (GO:0003824);; biological process: metabolic process (GO:0008152)
CGI_10010798	CGI_10010798	1.66712	1.30446e-07	yes	up	--	--	--	--	--	[T]	Signal transduction mechanisms	HYR domain;; Concanavalin A-like lectin/glucanases superfamily;; Sushi domain (SCR repeat)	Hyalin (Fragment) OS=Strongylocentrotus purpuratus (Purple sea urchin) PE=2 SV=1	T	Signal transduction mechanisms	Sushi repeat-containing protein SRPX [Crassostrea gigas]	--
CGI_10004164	CGI_10004164	1.6548	6.09962e-07	yes	up	--	--	Biological Process: response to stress (GO:0006950);; Biological Process: determination of adult lifespan (GO:0008340);;	--	--	[O]	Posttranslational modification, protein turnover, chaperones	Hsp20/alpha crystallin family	Stress-induced protein 1 GN=sip-1 OS=Caenorhabditis elegans PE=1 SV=1	O	Posttranslational modification, protein turnover, chaperones	Stress-induced protein 1 [Crassostrea gigas]	biological process: response to stimulus (GO:0050896);; biological process: multicellular organismal process (GO:0032501);; biological process: single-organism process (GO:0044699)
CGI_10022941	CGI_10022941	1.4538	4.09076e-05	yes	up	--	--	Molecular Function: binding (GO:0005488);; Molecular Function: carbohydrate binding (GO:0030246);;	K06832|7.92693e-37|spu:576472|K06832 galectin-8 | (RefSeq) galectin-8-like	--	[W]	Extracellular structures	Galactoside-binding lectin	32 kDa beta-galactoside-binding lectin GN=GAL-1 OS=Haemonchus contortus (Barber pole worm) PE=2 SV=1	W	Extracellular structures	Galectin-8 [Crassostrea gigas]	molecular function: binding (GO:0005488)
CGI_10014398	CGI_10014398	1.44906	1.17422e-05	yes	up	--	--	--	--	--	--	--	--	--	--	--	hypothetical protein CGI_10014398 [Crassostrea gigas]	--
Crassostrea_gigas_newGene_10935	--	1.3679	4.51791e-05	yes	up	--	--	--	--	--	--	--	--	--	S	Function unknown	PREDICTED: uncharacterized protein LOC109617632 [Crassostrea gigas]	--
CGI_10000009	CGI_10000009	1.34183	0.000172065	yes	up	--	--	--	--	--	--	--	--	--	--	--	hypothetical protein CGI_10000009 [Crassostrea gigas]	--
CGI_10002498	CGI_10002498	1.30142	0.00053551	yes	up	--	--	--	--	--	--	--	C1q domain;; Type II secretion system (T2SS), protein G	--	R	General function prediction only	Complement C1q-like protein 4 [Crassostrea gigas]	--
Crassostrea_gigas_newGene_27362	--	1.28556	0.000166853	yes	up	--	--	--	--	--	--	--	--	--	--	--	PREDICTED: uncharacterized protein LOC105327801 [Crassostrea gigas]	--
CGI_10011376	CGI_10011376	1.28445	0.00053551	yes	up	--	--	Cellular Component: cytoplasm (GO:0005737);; Biological Process: cellular protein modification process (GO:0006464);; Biological Process: protein lipidation (GO:0006497);; Biological Process: multicellular organism development (GO:0007275);; Biological Process: regulation of autophagy (GO:0010506);; Biological Process: regulation of translational initiation by eIF2 alpha phosphorylation (GO:00109…	--	--	[O]	Posttranslational modification, protein turnover, chaperones	Hsp20/alpha crystallin family	Heat shock protein 27 GN=Hsp27 OS=Drosophila melanogaster (Fruit fly) PE=1 SV=2	O	Posttranslational modification, protein turnover, chaperones	Heat shock protein beta-1 [Crassostrea gigas]	cellular component: cell (GO:0005623);; cellular component: cell part (GO:0044464);; biological process: metabolic process (GO:0008152);; biological process: cellular process (GO:0009987);; biological process: multicellular organismal process (GO:0032501);; biological process: developmental process (GO:0032502);; biological process: single-organism process (GO:0044699);; biological process: biolo…
CGI_10019809	CGI_10019809	1.27775	0.000910589	yes	up	--	--	--	K11997|6.33213e-20|bfo:BRAFLDRAFT_87269|K11997 tripartite motif-containing protein 2/3 | (RefSeq) hypothetical protein	--	[O]	Posttranslational modification, protein turnover, chaperones	B-box zinc finger;; NHL repeat;; Two component regulator propeller	FNIP repeat-containing protein cigB GN=cigB OS=Dictyostelium discoideum (Slime mold) PE=2 SV=3	O	Posttranslational modification, protein turnover, chaperones	hypothetical protein CGI_10011277 [Crassostrea gigas]	--
CGI_10007526	CGI_10007526	1.26027	0.000258126	yes	up	--	--	--	K11997|1.21439e-13|bfo:BRAFLDRAFT_82426|K11997 tripartite motif-containing protein 2/3 | (RefSeq) hypothetical protein	--	[O]	Posttranslational modification, protein turnover, chaperones	NHL repeat;; B-box zinc finger	Probable RING finger protein 207 homolog GN=CBG23170 OS=Caenorhabditis briggsae PE=4 SV=3	S	Function unknown	Tripartite motif-containing protein 2 [Crassostrea gigas]	--
CGI_10001116	CGI_10001116	1.20583	0.00129728	yes	up	[S]	Function unknown	--	K11997|3.0077e-14|bfo:BRAFLDRAFT_205965|K11997 tripartite motif-containing protein 2/3 | (RefSeq) hypothetical protein	--	[O]	Posttranslational modification, protein turnover, chaperones	NHL repeat	Protein wech GN=wech OS=Drosophila melanogaster (Fruit fly) PE=1 SV=2	R	General function prediction only	Tripartite motif-containing protein 3 [Crassostrea gigas]	--
CGI_10001415	CGI_10001415	1.19315	0.00219542	yes	up	--	--	--	--	--	--	--	--	--	--	--	hypothetical protein CGI_10001415 [Crassostrea gigas]	--
CGI_10005393	CGI_10005393	1.18695	0.000288705	yes	up	--	--	--	K16060|8.76453e-61|tca:663905|K16060 baculoviral IAP repeat-containing protein 2/3 | (RefSeq) Tiap2; inhibitor of apoptosis 2	Ubiquitin mediated proteolysis (ko04120);; Apoptosis - multiple species (ko04215)	[DR]	Cell cycle control, cell division, chromosome partitioning;; General function prediction only	Inhibitor of Apoptosis domain;; Zinc finger, C3HC4 type (RING finger)	Apoptosis 2 inhibitor GN=Iap2 OS=Drosophila melanogaster (Fruit fly) PE=2 SV=3	O	Posttranslational modification, protein turnover, chaperones	Inhibitor of apoptosis protein [Crassostrea gigas]	--
CGI_10008519	CGI_10008519	1.15083	0.00161733	yes	up	--	--	Biological Process: transport (GO:0006810);;	K14611|0|bfo:BRAFLDRAFT_90196|K14611 solute carrier family 23 (nucleobase transporter), member 1/2 | (RefSeq) hypothetical protein	--	[F]	Nucleotide transport and metabolism	Permease family	--	P	Inorganic ion transport and metabolism	Solute carrier family 23 member 1 [Crassostrea gigas]	biological process: localization (GO:0051179)
CGI_10026431	CGI_10026431	1.15012	4.2472e-17	yes	up	--	--	Molecular Function: calcium ion binding (GO:0005509);; Cellular Component: extracellular region (GO:0005576);; Biological Process: cell-matrix adhesion (GO:0007160);;	--	--	--	--	Ependymin	--	--	--	hypothetical protein CGI_10026431 [Crassostrea gigas]	molecular function: binding (GO:0005488);; cellular component: extracellular region (GO:0005576);; biological process: biological adhesion (GO:0022610)
CGI_10028633	CGI_10028633	1.15008	0.000171909	yes	up	[R]	General function prediction only	Biological Process: cytokinesis (GO:0000910);; Biological Process: establishment of planar polarity (GO:0001736);; Biological Process: immune response-regulating cell surface receptor signaling pathway involved in phagocytosis (GO:0002433);; Molecular Function: GTPase activity (GO:0003924);; Molecular Function: GTP binding (GO:0005525);; Cellular Component: nucleus (GO:0005634);; Cellular Compone…	K04392|1.39394e-31|lcm:102367135|K04392 Ras-related C3 botulinum toxin substrate 1 | (RefSeq) RAC1; ras-related C3 botulinum toxin substrate 1 (rho family, small GTP binding protein Rac1)	MAPK signaling pathway (ko04010);; Phagosome (ko04145);; Wnt signaling pathway (ko04310);; VEGF signaling pathway (ko04370);; Focal adhesion (ko04510);; Adherens junction (ko04520);; Toll-like receptor signaling pathway (ko04620);; Regulation of actin cytoskeleton (ko04810);; AGE-RAGE signaling pathway in diabetic complications (ko04933);; Salmonella infection (ko05132)	[R]	General function prediction only	Ras family;; Miro-like protein	Cdc42 homolog (Precursor) GN=Cdc42 OS=Aedes aegypti (Yellowfever mosquito) PE=3 SV=1	Z	Cytoskeleton	Ras-related protein Rac1 [Crassostrea gigas]	biological process: cellular process (GO:0009987);; biological process: single-organism process (GO:0044699);; biological process: developmental process (GO:0032502);; biological process: immune system process (GO:0002376);; molecular function: catalytic activity (GO:0003824);; biological process: metabolic process (GO:0008152);; molecular function: binding (GO:0005488);; cellular component: cell…
CGI_10024054	CGI_10024054	1.14936	0.00278563	yes	up	--	--	--	--	--	--	--	--	--	--	--	hypothetical protein CGI_10024054 [Crassostrea gigas]	--
CGI_10005710	CGI_10005710	1.14442	0.002532	yes	up	--	--	--	K11699|1.45394e-86|bfo:BRAFLDRAFT_99723|K11699 RNA-dependent RNA polymerase [EC:2.7.7.48] | (RefSeq) hypothetical protein	--	[A]	RNA processing and modification	RNA dependent RNA polymerase	--	A	RNA processing and modification	Putative RNA-dependent RNA polymerase SHL2 [Crassostrea gigas]	--
CGI_10026819	CGI_10026819	1.12766	0.00246929	yes	up	--	--	Biological Process: multicellular organism development (GO:0007275);; Biological Process: single-organism developmental process (GO:0044767);; Biological Process: anatomical structure development (GO:0048856);;	K06515|1.93999e-165|bfo:BRAFLDRAFT_127837|K06515 solute carrier family 44 (choline transporter-like protein), member 1 | (RefSeq) hypothetical protein	--	[I]	Lipid transport and metabolism	Plasma-membrane choline transporter	Choline transporter-like protein 2 GN=slc44a2 OS=Dictyostelium discoideum (Slime mold) PE=3 SV=1	I	Lipid transport and metabolism	hypothetical protein BRAFLDRAFT_127837 [Branchiostoma floridae]	biological process: multicellular organismal process (GO:0032501);; biological process: developmental process (GO:0032502);; biological process: single-organism process (GO:0044699)
CGI_10004519	CGI_10004519	1.11493	0.00219899	yes	up	--	--	--	--	--	[T]	Signal transduction mechanisms	Glutathione S-transferase, C-terminal domain;; Glutathione S-transferase, C-terminal domain;; Glutathione S-transferase, C-terminal domain	Failed axon connections GN=fax OS=Drosophila melanogaster (Fruit fly) PE=2 SV=1	T	Signal transduction mechanisms	hypothetical protein CGI_10004519 [Crassostrea gigas]	--
CGI_10018622	CGI_10018622	1.09406	0.00975839	yes	up	--	--	Molecular Function: netrin receptor activity (GO:0005042);; Biological Process: salivary gland boundary specification (GO:0007432);; Biological Process: motor neuron axon guidance (GO:0008045);; Biological Process: glial cell migration (GO:0008347);; Biological Process: regulation of biological process (GO:0050789);;	--	--	[RP]	General function prediction only;; Inorganic ion transport and metabolism	Thrombospondin type 1 domain;; Laminin G domain;; Laminin G domain	A disintegrin and metalloproteinase with thrombospondin motifs gon-1 (Precursor) GN=gon-1 OS=Caenorhabditis elegans PE=1 SV=3	T	Signal transduction mechanisms	Hemicentin-1 [Crassostrea gigas]	molecular function: receptor activity (GO:0004872);; molecular function: molecular transducer activity (GO:0060089);; biological process: cellular process (GO:0009987);; biological process: signaling (GO:0023052);; biological process: single-organism process (GO:0044699);; biological process: response to stimulus (GO:0050896);; biological process: biological regulation (GO:0065007);; biological p…
Crassostrea_gigas_newGene_11355	--	1.08528	0.00247261	yes	up	--	--	--	--	--	--	--	--	--	--	--	--	--
CGI_10000078	CGI_10000078	1.08382	0.00232366	yes	up	[G]	Carbohydrate transport and metabolism	Molecular Function: fructose-bisphosphate aldolase activity (GO:0004332);; Biological Process: gluconeogenesis (GO:0006094);; Biological Process: glycolytic process (GO:0006096);; Biological Process: embryo development ending in birth or egg hatching (GO:0009792);; Biological Process: oviposition (GO:0018991);; Biological Process: positive regulation of growth rate (GO:0040010);; Biological Proce…	K01623|2.04587e-56|smm:Smp_042160.1|K01623 fructose-bisphosphate aldolase, class I [EC:4.1.2.13] | (RefSeq) fructose 16-bisphosphate aldolase	Glycolysis / Gluconeogenesis (ko00010);; Pentose phosphate pathway (ko00030);; Fructose and mannose metabolism (ko00051);; Carbon metabolism (ko01200);; Biosynthesis of amino acids (ko01230)	[G]	Carbohydrate transport and metabolism	Fructose-bisphosphate aldolase class-I	Fructose-bisphosphate aldolase OS=Schistosoma mansoni (Blood fluke) PE=2 SV=1	G	Carbohydrate transport and metabolism	Fructose-bisphosphate aldolase [Crassostrea gigas]	molecular function: catalytic activity (GO:0003824);; biological process: metabolic process (GO:0008152);; biological process: single-organism process (GO:0044699);; biological process: cellular process (GO:0009987);; biological process: multicellular organismal process (GO:0032501);; biological process: developmental process (GO:0032502);; biological process: reproduction (GO:0000003);; biologic…
CGI_10013492	CGI_10013492	1.07803	0.00872818	yes	up	--	--	--	--	--	--	--	DDE superfamily endonuclease	Transposable element Tcb2 transposase OS=Caenorhabditis briggsae PE=3 SV=1	R	General function prediction only	Transposable element Tcb2 transposase [Crassostrea gigas]	--
CGI_10020024	CGI_10020024	1.07316	0.00566471	yes	up	[S]	Function unknown	--	K11997|1.55519e-12|bfo:BRAFLDRAFT_63298|K11997 tripartite motif-containing protein 2/3 | (RefSeq) hypothetical protein	--	[O]	Posttranslational modification, protein turnover, chaperones	NHL repeat;; B-box zinc finger;; Beta-propeller repeat	Brain tumor protein GN=brat OS=Drosophila melanogaster (Fruit fly) PE=1 SV=2	O	Posttranslational modification, protein turnover, chaperones	Tripartite motif-containing protein 2 [Crassostrea gigas]	--
Crassostrea_gigas_newGene_6381	--	1.07029	0.0071267	yes	up	--	--	--	--	--	--	--	--	--	--	--	PREDICTED: uncharacterized protein LOC105318572 isoform X1 [Crassostrea gigas]	--
CGI_10007687	CGI_10007687	1.04694	0.00219542	yes	up	--	--	--	--	--	--	--	--	--	L	Replication, recombination and repair	hypothetical protein CGI_10007687 [Crassostrea gigas]	--
CGI_10007534	CGI_10007534	1.04429	0.019841	yes	up	--	--	Molecular Function: binding (GO:0005488);; Biological Process: transport (GO:0006810);; Biological Process: spermatogenesis (GO:0007283);; Cellular Component: membrane (GO:0016020);; Biological Process: cell differentiation (GO:0030154);; Biological Process: growth (GO:0040007);; Biological Process: locomotion (GO:0040011);; Cellular Component: cell part (GO:0044464);; Biological Process: single-…	--	--	[T]	Signal transduction mechanisms	Low-density lipoprotein receptor repeat class B	Putative vitellogenin receptor (Precursor) GN=yl OS=Drosophila melanogaster (Fruit fly) PE=1 SV=2	T	Signal transduction mechanisms	Low-density lipoprotein receptor-related protein 4 [Crassostrea gigas]	molecular function: binding (GO:0005488);; biological process: localization (GO:0051179);; biological process: reproduction (GO:0000003);; biological process: reproductive process (GO:0022414);; biological process: multicellular organismal process (GO:0032501);; biological process: single-organism process (GO:0044699);; biological process: multi-organism process (GO:0051704);; cellular component:…
Crassostrea_gigas_newGene_9842	--	1.03568	0.00787807	yes	up	--	--	Cellular Component: integral component of membrane (GO:0016021);;	--	--	--	--	--	--	--	--	PREDICTED: uncharacterized protein LOC105329147 isoform X1 [Crassostrea gigas]	cellular component: membrane (GO:0016020);; cellular component: membrane part (GO:0044425)
CGI_10011184	CGI_10011184	1.02186	0.000355689	yes	up	--	--	--	--	--	--	--	TLD	--	S	Function unknown	Interferon-induced protein 44-like protein [Crassostrea gigas]	--
CGI_10012725	CGI_10012725	1.01595	0.00214016	yes	up	--	--	--	K04729|5.97924e-17|lgi:LOTGIDRAFT_203449|K04729 myeloid differentiation primary response protein MyD88 | (RefSeq) hypothetical protein	--	--	--	TIR domain	--	T	Signal transduction mechanisms	Myeloid differentiation primary response protein MyD88 [Crassostrea gigas]	--
CGI_10012233	CGI_10012233	1.00723	0.0054369	yes	up	--	--	--	--	--	--	--	C1q domain	--	S	Function unknown	Hibernation-associated plasma protein HP-27 [Crassostrea gigas]	--
Crassostrea_gigas_newGene_2604	--	1.0072	0.00688335	yes	up	--	--	Cellular Component: integral component of membrane (GO:0016021);;	--	--	--	--	--	--	--	--	PREDICTED: uncharacterized protein LOC105318770 isoform X1 [Crassostrea gigas]	cellular component: membrane (GO:0016020);; cellular component: membrane part (GO:0044425)
Crassostrea_gigas_newGene_20835	--	0.997412	0.0399835	yes	up	[L]	Replication, recombination and repair	--	--	--	[D]	Cell cycle control, cell division, chromosome partitioning	Helitron helicase-like domain at N-terminus;; PIF1-like helicase;; AAA domain;; AAA domain;; Torsin	--	S	Function unknown	uncharacterized protein LOC110461994 [Mizuhopecten yessoensis]	--
CGI_10001358	CGI_10001358	0.993075	0.0285534	yes	up	--	--	--	K11997|4.98078e-18|bfo:BRAFLDRAFT_78740|K11997 tripartite motif-containing protein 2/3 | (RefSeq) hypothetical protein	--	[O]	Posttranslational modification, protein turnover, chaperones	B-box zinc finger;; NHL repeat	E3 ubiquitin-protein ligase arc-1 GN=arc-1 OS=Caenorhabditis elegans PE=3 SV=3	U	Intracellular trafficking, secretion, and vesicular transport	Tripartite motif-containing protein 3 [Crassostrea gigas]	--
CGI_10022922	CGI_10022922	0.985207	0.0315497	yes	up	--	--	--	--	--	--	--	--	--	R	General function prediction only	hypothetical protein CGI_10022922 [Crassostrea gigas]	--
Crassostrea_gigas_newGene_37076	--	0.982254	0.0453296	yes	up	--	--	--	--	--	--	--	--	--	--	--	PREDICTED: C-type lectin domain family 7 member A-like [Crassostrea gigas]	--
CGI_10026192	CGI_10026192	0.980638	0.00103248	yes	up	--	--	--	--	--	--	--	Basic region leucine zipper;; bZIP transcription factor	--	--	--	hypothetical protein CGI_10026192 [Crassostrea gigas]	--
CGI_10022648	CGI_10022648	0.980201	0.0141513	yes	up	--	--	Molecular Function: peptidase inhibitor activity (GO:0030414);;	K13963|3.63092e-93|pon:100441148|K13963 serpin B | (RefSeq) SERPINB3; serpin B3	Amoebiasis (ko05146)	[V]	Defense mechanisms	Serpin (serine protease inhibitor)	Antichymotrypsin-2 OS=Bombyx mori (Silk moth) PE=1 SV=1	V	Defense mechanisms	Serpin B8 [Crassostrea gigas]	molecular function: enzyme regulator activity (GO:0030234);; biological process: biological regulation (GO:0065007)
CGI_10010647	CGI_10010647	0.980093	0.0155784	yes	up	[O]	Posttranslational modification, protein turnover, chaperones	Molecular Function: ATP binding (GO:0005524);; Cellular Component: nucleus (GO:0005634);; Cellular Component: mitochondrion (GO:0005739);; Cellular Component: lipid droplet (GO:0005811);; Cellular Component: microtubule associated complex (GO:0005875);; Biological Process: protein folding (GO:0006457);; Biological Process: response to stress (GO:0006950);; Biological Process: determination of adu…	K03283|0|lgi:LOTGIDRAFT_209056|K03283 heat shock 70kDa protein 1/8 | (RefSeq) hypothetical protein	Spliceosome (ko03040);; Protein processing in endoplasmic reticulum (ko04141);; Endocytosis (ko04144)	[O]	Posttranslational modification, protein turnover, chaperones	Hsp70 protein;; MreB/Mbl protein;; NAD-specific glutamate dehydrogenase	Heat shock protein 68 GN=Hsp68 OS=Drosophila melanogaster (Fruit fly) PE=1 SV=1	O	Posttranslational modification, protein turnover, chaperones	Heat shock protein 70 B2 [Crassostrea gigas]	molecular function: binding (GO:0005488);; cellular component: cell (GO:0005623);; cellular component: organelle (GO:0043226);; cellular component: cell part (GO:0044464);; cellular component: macromolecular complex (GO:0032991);; cellular component: organelle part (GO:0044422);; biological process: metabolic process (GO:0008152);; biological process: cellular process (GO:0009987);; biological pr…
CGI_10027877	CGI_10027877	0.969865	0.0126853	yes	up	[D]	Cell cycle control, cell division, chromosome partitioning	--	--	--	[D]	Cell cycle control, cell division, chromosome partitioning	--	--	D	Cell cycle control, cell division, chromosome partitioning	Kyphoscoliosis peptidase [Crassostrea gigas]	--
CGI_10002594	CGI_10002594	0.961373	0.0159871	yes	up	[O]	Posttranslational modification, protein turnover, chaperones	Molecular Function: ATP binding (GO:0005524);; Cellular Component: nucleus (GO:0005634);; Cellular Component: mitochondrion (GO:0005739);; Cellular Component: lipid droplet (GO:0005811);; Cellular Component: microtubule associated complex (GO:0005875);; Biological Process: protein folding (GO:0006457);; Biological Process: response to stress (GO:0006950);; Biological Process: determination of adu…	K03283|0|lgi:LOTGIDRAFT_209056|K03283 heat shock 70kDa protein 1/8 | (RefSeq) hypothetical protein	Spliceosome (ko03040);; Protein processing in endoplasmic reticulum (ko04141);; Endocytosis (ko04144)	[O]	Posttranslational modification, protein turnover, chaperones	Hsp70 protein;; MreB/Mbl protein;; NAD-specific glutamate dehydrogenase	Heat shock protein 68 GN=Hsp68 OS=Drosophila melanogaster (Fruit fly) PE=1 SV=1	O	Posttranslational modification, protein turnover, chaperones	Heat shock protein 68 [Crassostrea gigas]	molecular function: binding (GO:0005488);; cellular component: cell (GO:0005623);; cellular component: organelle (GO:0043226);; cellular component: cell part (GO:0044464);; cellular component: macromolecular complex (GO:0032991);; cellular component: organelle part (GO:0044422);; biological process: metabolic process (GO:0008152);; biological process: cellular process (GO:0009987);; biological pr…
CGI_10019614	CGI_10019614	0.960648	0.012618	yes	up	--	--	Biological Process: regionalization (GO:0003002);; Molecular Function: DNA binding (GO:0003677);; Molecular Function: protein binding (GO:0005515);; Cellular Component: nucleus (GO:0005634);; Biological Process: single-organism developmental process (GO:0044767);; Biological Process: negative regulation of transcription, DNA-templated (GO:0045892);; Biological Process: animal organ development (G…	K06054|1.72913e-26|bfo:BRAFLDRAFT_265744|K06054 hairy and enhancer of split 1 | (RefSeq) hypothetical protein	Fanconi anemia pathway (ko03460);; Notch signaling pathway (ko04330)	[K]	Transcription	Hairy Orange;; Helix-loop-helix DNA-binding domain	Protein hairy GN=h OS=Drosophila virilis (Fruit fly) PE=2 SV=1	K	Transcription	Transcription factor HES-1 [Crassostrea gigas]	biological process: multicellular organismal process (GO:0032501);; biological process: developmental process (GO:0032502);; biological process: single-organism process (GO:0044699);; molecular function: binding (GO:0005488);; cellular component: cell (GO:0005623);; cellular component: organelle (GO:0043226);; cellular component: cell part (GO:0044464);; biological process: biological regulation …
CGI_10003417	CGI_10003417	0.951982	0.0499018	yes	up	[O]	Posttranslational modification, protein turnover, chaperones	Molecular Function: ATP binding (GO:0005524);; Cellular Component: nucleus (GO:0005634);; Cellular Component: mitochondrion (GO:0005739);; Cellular Component: lipid droplet (GO:0005811);; Cellular Component: microtubule associated complex (GO:0005875);; Biological Process: protein folding (GO:0006457);; Biological Process: response to stress (GO:0006950);; Biological Process: determination of adu…	K03283|0|lgi:LOTGIDRAFT_209056|K03283 heat shock 70kDa protein 1/8 | (RefSeq) hypothetical protein	Spliceosome (ko03040);; Protein processing in endoplasmic reticulum (ko04141);; Endocytosis (ko04144)	[O]	Posttranslational modification, protein turnover, chaperones	Hsp70 protein;; MreB/Mbl protein;; Hydantoinase/oxoprolinase	Heat shock protein 70 B2 GN=HSP70B2 OS=Anopheles albimanus (New world malaria mosquito) PE=3 SV=1	O	Posttranslational modification, protein turnover, chaperones	Heat shock protein 70 B2 [Crassostrea gigas]	molecular function: binding (GO:0005488);; cellular component: cell (GO:0005623);; cellular component: organelle (GO:0043226);; cellular component: cell part (GO:0044464);; cellular component: macromolecular complex (GO:0032991);; cellular component: organelle part (GO:0044422);; biological process: metabolic process (GO:0008152);; biological process: cellular process (GO:0009987);; biological pr…
CGI_10027667	CGI_10027667	0.943868	0.0159871	yes	up	--	--	Biological Process: single-organism cellular process (GO:0044763);; Biological Process: single-organism developmental process (GO:0044767);; Biological Process: animal organ development (GO:0048513);;	--	--	--	--	Immunoglobulin I-set domain;; Immunoglobulin domain;; Immunoglobulin V-set domain	--	--	--	hypothetical protein CGI_10027667 [Crassostrea gigas]	biological process: cellular process (GO:0009987);; biological process: single-organism process (GO:0044699);; biological process: developmental process (GO:0032502)
Crassostrea_gigas_newGene_35804	--	0.930584	0.00193345	yes	up	--	--	Molecular Function: ATP binding (GO:0005524);; Molecular Function: ATPase activity (GO:0016887);; Biological Process: carnosine biosynthetic process (GO:0035499);; Molecular Function: metal ion binding (GO:0046872);; Molecular Function: carnosine synthase activity (GO:0047730);;	K14755|0|crg:105324334|K14755 carnosine synthase [EC:6.3.2.11] | (RefSeq) carnosine synthase 1-like	Arginine and proline metabolism (ko00330);; Histidine metabolism (ko00340);; beta-Alanine metabolism (ko00410)	--	--	--	--	I	Lipid transport and metabolism	PREDICTED: carnosine synthase 1 [Crassostrea gigas]	molecular function: binding (GO:0005488);; molecular function: catalytic activity (GO:0003824);; biological process: metabolic process (GO:0008152);; biological process: cellular process (GO:0009987);; biological process: single-organism process (GO:0044699)
Crassostrea_gigas_newGene_11340	--	0.929519	0.0150864	yes	up	--	--	--	--	--	--	--	--	--	--	--	PREDICTED: uncharacterized protein LOC105346651 isoform X1 [Crassostrea gigas]	--
CGI_10005413	CGI_10005413	0.917144	0.0417353	yes	up	--	--	--	K20224|2.9531e-08|xma:102237022|K20224 importin-9 | (RefSeq) ipo9; importin 9	--	[UY]	Intracellular trafficking, secretion, and vesicular transport;; Nuclear structure	--	Putative uncharacterized protein DDB_G0277255 GN=DDB_G0277255 OS=Dictyostelium discoideum (Slime mold) PE=4 SV=1	U	Intracellular trafficking, secretion, and vesicular transport	Importin-9 [Crassostrea gigas]	--
CGI_10022740	CGI_10022740	0.91593	0.0248468	yes	up	--	--	Molecular Function: phosphatidylserine binding (GO:0001786);; Biological Process: developmental process involved in reproduction (GO:0003006);; Molecular Function: phosphatidylinositol-4,5-bisphosphate binding (GO:0005546);; Molecular Function: phosphatidylinositol-3,4,5-trisphosphate binding (GO:0005547);; Cellular Component: actin filament (GO:0005884);; Biological Process: signal transduction …	K12470|1.88123e-53|bfo:BRAFLDRAFT_90471|K12470 SH3 domain-containing kinase-binding protein 1 | (RefSeq) hypothetical protein	--	[T]	Signal transduction mechanisms	Variant SH3 domain;; SH3 domain;; Variant SH3 domain	Sex muscle abnormal protein 5 GN=sem-5 OS=Caenorhabditis elegans PE=1 SV=1	T	Signal transduction mechanisms	CD2-associated protein [Crassostrea gigas]	molecular function: binding (GO:0005488);; biological process: reproductive process (GO:0022414);; biological process: developmental process (GO:0032502);; cellular component: cell (GO:0005623);; cellular component: macromolecular complex (GO:0032991);; cellular component: organelle (GO:0043226);; cellular component: organelle part (GO:0044422);; cellular component: cell part (GO:0044464);; biolo…
Crassostrea_gigas_newGene_2560	--	0.899651	0.0399835	yes	up	--	--	Cellular Component: intracellular (GO:0005622);; Molecular Function: zinc ion binding (GO:0008270);;	K12035|1.98987e-101|crg:105344902|K12035 tripartite motif-containing protein 71 [EC:2.3.2.27] | (RefSeq) uncharacterized LOC105344902	--	--	--	NHL repeat	--	--	--	Tripartite motif-containing protein 3 [Crassostrea gigas]	cellular component: cell (GO:0005623);; cellular component: cell part (GO:0044464);; molecular function: binding (GO:0005488)
CGI_10017270	CGI_10017270	0.8861	0.00470581	yes	up	--	--	--	--	--	--	--	--	--	--	--	hypothetical protein CGI_10017270 [Crassostrea gigas]	--
CGI_10025961	CGI_10025961	0.881914	0.0271885	yes	up	--	--	--	K00698|6.14158e-28|bfo:BRAFLDRAFT_118918|K00698 chitin synthase [EC:2.4.1.16] | (RefSeq) hypothetical protein	Amino sugar and nucleotide sugar metabolism (ko00520)	--	--	SAM domain (Sterile alpha motif);; SAM domain (Sterile alpha motif)	--	M	Cell wall/membrane/envelope biogenesis	hypothetical protein CGI_10025961 [Crassostrea gigas]	--
CGI_10021953	CGI_10021953	0.872486	0.0372583	yes	up	--	--	--	--	--	--	--	--	--	--	--	hypothetical protein CGI_10021953 [Crassostrea gigas]	--
CGI_10000743	CGI_10000743	0.867263	0.000599658	yes	up	--	--	--	--	--	--	--	--	--	--	--	hypothetical protein CGI_10000743 [Crassostrea gigas]	--
CGI_10024459	CGI_10024459	0.862873	0.0319597	yes	up	--	--	Biological Process: nematode larval development (GO:0002119);; Cellular Component: cytoplasm (GO:0005737);; Biological Process: phagocytosis (GO:0006909);; Biological Process: response to stress (GO:0006950);; Biological Process: cellular component organization (GO:0016043);; Biological Process: reproductive process (GO:0022414);; Biological Process: cell differentiation (GO:0030154);; Biological…	--	--	[T]	Signal transduction mechanisms	--	Cell death abnormality protein 1 (Precursor) GN=ced-1 OS=Caenorhabditis elegans PE=1 SV=1	T	Signal transduction mechanisms	Tyrosine-protein kinase receptor Tie-1 [Crassostrea gigas]	biological process: multicellular organismal process (GO:0032501);; biological process: developmental process (GO:0032502);; biological process: single-organism process (GO:0044699);; cellular component: cell (GO:0005623);; cellular component: cell part (GO:0044464);; biological process: localization (GO:0051179);; biological process: response to stimulus (GO:0050896);; biological process: cellul…
CGI_10022884	CGI_10022884	0.845988	0.00384236	yes	up	--	--	--	--	--	--	--	Domain of unknown function (DUF4461);; Domain of unknown function (DUF4460)	--	S	Function unknown	Uncharacterized protein C3orf23-like protein, partial [Crassostrea gigas]	--
CGI_10011513	CGI_10011513	0.839371	0.0323889	yes	up	--	--	--	K16061|6.70906e-47|nvi:100122411|K16061 baculoviral IAP repeat-containing protein 7/8 | (RefSeq) baculoviral IAP repeat-containing protein 7-like	Ubiquitin mediated proteolysis (ko04120);; Apoptosis - multiple species (ko04215)	[DR]	Cell cycle control, cell division, chromosome partitioning;; General function prediction only	Inhibitor of Apoptosis domain;; Zinc finger, C3HC4 type (RING finger)	Apoptosis 1 inhibitor GN=th OS=Drosophila melanogaster (Fruit fly) PE=1 SV=2	O	Posttranslational modification, protein turnover, chaperones	Apoptosis 1 inhibitor [Crassostrea gigas]	--
CGI_10023822	CGI_10023822	0.82413	1.20945e-06	yes	up	--	--	--	K20121|1.20229e-53|lgi:LOTGIDRAFT_136131|K20121 formin-binding protein 1 | (RefSeq) hypothetical protein	--	[Z]	Cytoskeleton	SH3 domain;; Bacterial SH3 domain	SH3 and FCH domain-containing protein DDB_G0271676 GN=DDB_G0271676 OS=Dictyostelium discoideum (Slime mold) PE=4 SV=1	Z	Cytoskeleton	Formin-binding protein 1-like protein [Crassostrea gigas]	--
CGI_10022003	CGI_10022003	0.82364	0.00150606	yes	up	--	--	--	K06238|3.44735e-32|lgi:LOTGIDRAFT_234764|K06238 collagen, type VI, alpha | (RefSeq) hypothetical protein	ECM-receptor interaction (ko04512)	[W]	Extracellular structures	von Willebrand factor type A domain;; von Willebrand factor type A domain	Transmembrane cell adhesion receptor mua-3 (Precursor) GN=mua-3 OS=Caenorhabditis elegans PE=1 SV=2	W	Extracellular structures	Collagen alpha-1(XII) chain [Crassostrea gigas]	--
CGI_10015364	CGI_10015364	0.757021	0.028682	yes	up	--	--	--	--	--	--	--	--	--	--	--	hypothetical protein CGI_10015364 [Crassostrea gigas]	--
CGI_10006400	CGI_10006400	0.745024	0.0141513	yes	up	--	--	Molecular Function: nucleic acid binding (GO:0003676);; Cellular Component: nucleus (GO:0005634);; Biological Process: single-organism cellular process (GO:0044763);;	--	--	--	--	--	Glutamic acid-rich protein (Precursor) GN=GARP OS=Plasmodium falciparum (isolate FC27 / Papua New Guinea) PE=4 SV=1	--	--	hypothetical protein CGI_10006400 [Crassostrea gigas]	molecular function: binding (GO:0005488);; cellular component: cell (GO:0005623);; cellular component: organelle (GO:0043226);; cellular component: cell part (GO:0044464);; biological process: cellular process (GO:0009987);; biological process: single-organism process (GO:0044699)
Crassostrea_gigas_newGene_35755	--	0.701395	0.0464527	yes	up	--	--	Cellular Component: mitochondrial inner membrane (GO:0005743);; Molecular Function: NADH dehydrogenase (ubiquinone) activity (GO:0008137);; Biological Process: ATP synthesis coupled electron transport (GO:0042773);;	K03951|9.24813e-75|crg:105345448|K03951 NADH dehydrogenase (ubiquinone) 1 alpha subcomplex subunit 7 | (RefSeq) NADH dehydrogenase [ubiquinone] 1 alpha subcomplex subunit 7-like	Oxidative phosphorylation (ko00190)	[C]	Energy production and conversion	NADH:ubiquinone oxidoreductase subunit B14.5a (Complex I-B14.5a)	--	C	Energy production and conversion	PREDICTED: NADH dehydrogenase [ubiquinone] 1 alpha subcomplex subunit 7-like [Crassostrea gigas]	cellular component: cell (GO:0005623);; cellular component: membrane (GO:0016020);; cellular component: organelle (GO:0043226);; cellular component: organelle part (GO:0044422);; cellular component: cell part (GO:0044464);; molecular function: catalytic activity (GO:0003824);; biological process: metabolic process (GO:0008152);; biological process: single-organism process (GO:0044699);; biologica…
Crassostrea_gigas_newGene_3329	--	0.69236	0.0352282	yes	up	--	--	--	--	--	--	--	--	--	--	--	PREDICTED: uncharacterized protein LOC105328864 isoform X2 [Crassostrea gigas]	--
CGI_10018833	CGI_10018833	0.670909	0.0170926	yes	up	[P]	Inorganic ion transport and metabolism	Molecular Function: superoxide dismutase activity (GO:0004784);; Biological Process: superoxide metabolic process (GO:0006801);; Molecular Function: metal ion binding (GO:0046872);; Biological Process: oxidation-reduction process (GO:0055114);;	--	--	--	--	Copper/zinc superoxide dismutase (SODC)	Superoxide dismutase [Cu-Zn] OS=Halocynthia roretzi (Sea squirt) PE=1 SV=2	P	Inorganic ion transport and metabolism	Extracellular superoxide dismutase [Cu-Zn] [Crassostrea gigas]	molecular function: catalytic activity (GO:0003824);; molecular function: antioxidant activity (GO:0016209);; biological process: metabolic process (GO:0008152);; biological process: single-organism process (GO:0044699);; biological process: cellular process (GO:0009987);; molecular function: binding (GO:0005488)
CGI_10026304	CGI_10026304	0.663375	3.40747e-05	yes	up	--	--	Molecular Function: transcription factor activity, sequence-specific DNA binding (GO:0003700);; Biological Process: regulation of transcription, DNA-templated (GO:0006355);; Molecular Function: oxidoreductase activity (GO:0016491);; Molecular Function: sequence-specific DNA binding (GO:0043565);;	--	--	[K]	Transcription	Basic region leucine zipper;; bZIP transcription factor	CCAAT/enhancer-binding protein GN=slbo OS=Drosophila virilis (Fruit fly) PE=3 SV=1	K	Transcription	CCAAT/enhancer-binding protein delta [Crassostrea gigas]	molecular function: nucleic acid binding transcription factor activity (GO:0001071);; biological process: biological regulation (GO:0065007);; molecular function: catalytic activity (GO:0003824);; biological process: metabolic process (GO:0008152);; molecular function: binding (GO:0005488)
CGI_10009013	CGI_10009013	0.651128	1.43953e-07	yes	up	--	--	--	--	--	--	--	--	Protein CREBRF homolog GN=CG13624 OS=Drosophila melanogaster (Fruit fly) PE=2 SV=2	K	Transcription	hypothetical protein CGI_10009013 [Crassostrea gigas]	--
CGI_10015297	CGI_10015297	0.611608	0.0320382	yes	up	[R]	General function prediction only	Molecular Function: nucleic acid binding (GO:0003676);; Biological Process: transcription, DNA-templated (GO:0006351);; Biological Process: germ cell development (GO:0007281);; Biological Process: anatomical structure morphogenesis (GO:0009653);; Biological Process: cellular component organization (GO:0016043);; Cellular Component: intracellular part (GO:0044424);; Biological Process: single-orga…	K19871|1.03608e-63|lgi:LOTGIDRAFT_136980|K19871 sal-like protein | (RefSeq) hypothetical protein	--	[K]	Transcription	Zinc finger, C2H2 type;; C2H2-type zinc finger;; Zinc-finger double domain;; Zinc-finger of C2H2 type;; Zinc-finger double-stranded RNA-binding;; C2H2-type zinc finger;; C2H2 type zinc-finger (2 copies)	Homeotic protein spalt-major GN=salm OS=Drosophila melanogaster (Fruit fly) PE=1 SV=3	K	Transcription	Sal-like protein 3 [Crassostrea gigas]	molecular function: binding (GO:0005488);; biological process: metabolic process (GO:0008152);; biological process: cellular process (GO:0009987);; biological process: reproduction (GO:0000003);; biological process: reproductive process (GO:0022414);; biological process: multicellular organismal process (GO:0032501);; biological process: developmental process (GO:0032502);; biological process: si…
CGI_10007836	CGI_10007836	0.588222	0.0218251	yes	up	--	--	--	--	--	--	--	Fibronectin type III domain;; Bacterial Ig-like domain (group 3)	--	S	Function unknown	hypothetical protein CGI_10007836 [Crassostrea gigas]	--
CGI_10024254	CGI_10024254	-0.619765	0.0316262	yes	down	--	--	--	--	--	--	--	--	--	--	--	hypothetical protein CGI_10024254 [Crassostrea gigas]	--
CGI_10022807	CGI_10022807	-0.63239	0.0320382	yes	down	[J]	Translation, ribosomal structure and biogenesis	Biological Process: reproduction (GO:0000003);; Cellular Component: nucleus (GO:0005634);; Biological Process: multicellular organism development (GO:0007275);; Cellular Component: intracellular non-membrane-bounded organelle (GO:0043232);; Cellular Component: intracellular organelle part (GO:0044446);; Biological Process: single-organism cellular process (GO:0044763);; Biological Process: single…	--	--	[R]	General function prediction only	Casein kinase substrate phosphoprotein PP28	28 kDa heat- and acid-stable phosphoprotein homolog GN=DDB_G0273815 OS=Dictyostelium discoideum (Slime mold) PE=3 SV=1	R	General function prediction only	28 kDa heat- and acid-stable phosphoprotein [Crassostrea gigas]	biological process: reproduction (GO:0000003);; cellular component: cell (GO:0005623);; cellular component: organelle (GO:0043226);; cellular component: cell part (GO:0044464);; biological process: multicellular organismal process (GO:0032501);; biological process: developmental process (GO:0032502);; biological process: single-organism process (GO:0044699);; cellular component: organelle part (G…
CGI_10014469	CGI_10014469	-0.63248	0.00306173	yes	down	--	--	Biological Process: single-organism process (GO:0044699);;	--	--	[I]	Lipid transport and metabolism	Domain of unknown function (DUF1943);; Lipoprotein amino terminal region;; Domain of Unknown Function (DUF1081)	Apolipophorin-1 (Precursor) OS=Locusta migratoria (Migratory locust) PE=1 SV=2	I	Lipid transport and metabolism	hypothetical protein CGI_10014469 [Crassostrea gigas]	biological process: single-organism process (GO:0044699)
CGI_10009338	CGI_10009338	-0.642483	0.0213193	yes	down	[E]	Amino acid transport and metabolism	--	K21270|8.76846e-160|ame:410748|K21270 (R)-mandelonitrile oxidase [EC:1.1.3.49] | (RefSeq) GMCOX1; glucose dehydrogenase [FAD, quinone]	--	[R]	General function prediction only	GMC oxidoreductase;; GMC oxidoreductase;; FAD binding domain	Glucose dehydrogenase [acceptor] short protein (Precursor) GN=Gld OS=Drosophila pseudoobscura pseudoobscura (Fruit fly) PE=3 SV=4	R	General function prediction only	Glucose dehydrogenase [acceptor] [Crassostrea gigas]	--
CGI_10007171	CGI_10007171	-0.702082	0.0153998	yes	down	--	--	Biological Process: reproduction (GO:0000003);; Biological Process: nematode larval development (GO:0002119);; Cellular Component: membrane (GO:0016020);; Cellular Component: extracellular region part (GO:0044421);; Cellular Component: intracellular part (GO:0044424);; Biological Process: single-organism cellular process (GO:0044763);; Biological Process: single-organism developmental process (GO…	--	--	--	--	GCC2 and GCC3;; HYR domain;; Thrombospondin type 1 domain;; EGF-like domain;; Sushi domain (SCR repeat)	Processed neurogenic locus Notch protein (Precursor) GN=N OS=Drosophila melanogaster (Fruit fly) PE=1 SV=3	T	Signal transduction mechanisms	Sushi repeat-containing protein SRPX2 [Crassostrea gigas]	biological process: reproduction (GO:0000003);; biological process: multicellular organismal process (GO:0032501);; biological process: developmental process (GO:0032502);; biological process: single-organism process (GO:0044699);; cellular component: membrane (GO:0016020);; cellular component: extracellular region part (GO:0044421);; cellular component: cell (GO:0005623);; cellular component: ce…
CGI_10003377	CGI_10003377	-0.702402	0.0236834	yes	down	--	--	--	--	--	--	--	--	--	--	--	temptin [Haliotis discus discus]	--
CGI_10017120	CGI_10017120	-0.728442	0.0320584	yes	down	--	--	Cellular Component: cell part (GO:0044464);;	--	--	--	--	--	Nucleolar protein 58 GN=nop58 OS=Dictyostelium discoideum (Slime mold) PE=3 SV=1	--	--	hypothetical protein CGI_10017120 [Crassostrea gigas]	cellular component: cell part (GO:0044464)
CGI_10001400	CGI_10001400	-0.750251	0.0170926	yes	down	[RTKL]	General function prediction only;; Signal transduction mechanisms;; Transcription;; Replication, recombination and repair	Molecular Function: protein serine/threonine kinase activity (GO:0004674);; Molecular Function: ATP binding (GO:0005524);; Cellular Component: microtubule associated complex (GO:0005875);; Biological Process: protein phosphorylation (GO:0006468);; Biological Process: JAK-STAT cascade (GO:0007259);; Biological Process: phosphorylation (GO:0016310);; Biological Process: mitotic cell cycle phase tra…	K02091|3.3832e-95|lgi:LOTGIDRAFT_220339|K02091 cyclin-dependent kinase 6 [EC:2.7.11.22] | (RefSeq) hypothetical protein	--	[R]	General function prediction only	Protein kinase domain;; Protein tyrosine kinase;; Lectin C-type domain	Cell division control protein 2 homolog GN=CRK2 OS=Plasmodium berghei (strain Anka) PE=2 SV=1	D	Cell cycle control, cell division, chromosome partitioning	Cell division protein kinase 6 [Crassostrea gigas]	molecular function: catalytic activity (GO:0003824);; biological process: metabolic process (GO:0008152);; biological process: cellular process (GO:0009987);; molecular function: binding (GO:0005488);; cellular component: cell (GO:0005623);; cellular component: macromolecular complex (GO:0032991);; cellular component: organelle (GO:0043226);; cellular component: organelle part (GO:0044422);; cell…
CGI_10012532	CGI_10012532	-0.772268	0.0352282	yes	down	[O]	Posttranslational modification, protein turnover, chaperones	Molecular Function: catalytic activity (GO:0003824);; Molecular Function: protein binding (GO:0005515);; Biological Process: cellular protein metabolic process (GO:0044267);;	K10598|3.09641e-36|hro:HELRODRAFT_185601|K10598 peptidyl-prolyl cis-trans isomerase-like 2 [EC:5.2.1.8] | (RefSeq) hypothetical protein	Ubiquitin mediated proteolysis (ko04120)	[O]	Posttranslational modification, protein turnover, chaperones	--	Peptidyl-prolyl cis-trans isomerase 4 GN=cyn-4 OS=Caenorhabditis elegans PE=1 SV=3	O	Posttranslational modification, protein turnover, chaperones	PREDICTED: peptidyl-prolyl cis-trans isomerase-like 2-like [Aplysia californica]	molecular function: catalytic activity (GO:0003824);; molecular function: binding (GO:0005488);; biological process: metabolic process (GO:0008152);; biological process: cellular process (GO:0009987)
CGI_10008158	CGI_10008158	-0.813486	0.0160418	yes	down	--	--	--	K09040|1.16991e-69|lgi:LOTGIDRAFT_118868|K09040 nuclear factor erythroid 2-related factor 1/3 | (RefSeq) hypothetical protein	--	[K]	Transcription	bZIP Maf transcription factor;; bZIP transcription factor	Segmentation protein cap&apos;n&apos;collar GN=cnc OS=Drosophila melanogaster (Fruit fly) PE=2 SV=3	K	Transcription	Nuclear factor erythroid 2-related factor 2 [Crassostrea gigas]	--
CGI_10021245	CGI_10021245	-0.832094	0.0425546	yes	down	--	--	--	--	--	--	--	PMP-22/EMP/MP20/Claudin family	--	--	--	hypothetical protein CGI_10021245 [Crassostrea gigas]	--
CGI_10004826	CGI_10004826	-0.83825	0.0180646	yes	down	--	--	--	K06530|1.81202e-35|asn:102368426|K06530 CD109 antigen | (RefSeq) CD109; CD109 molecule	--	[O]	Posttranslational modification, protein turnover, chaperones	A-macroglobulin complement component;; A-macroglobulin receptor;; Alpha-2-macroglobulin family	--	O	Posttranslational modification, protein turnover, chaperones	hypothetical protein CGI_10004826 [Crassostrea gigas]	--
CGI_10007659	CGI_10007659	-0.869431	0.00872818	yes	down	--	--	--	--	--	[WV]	Extracellular structures;; Defense mechanisms	Calcium-binding EGF domain;; EGF domain	Fibulin-1 (Precursor) GN=fbl-1 OS=Caenorhabditis elegans PE=1 SV=3	I	Lipid transport and metabolism	IgGFc-binding protein [Crassostrea gigas]	--
CGI_10013942	CGI_10013942	-0.869857	0.00787807	yes	down	--	--	--	K20175|1.4124e-124|lgi:LOTGIDRAFT_237017|K20175 ankyrin repeat domain-containing protein 27 | (RefSeq) hypothetical protein	--	[U]	Intracellular trafficking, secretion, and vesicular transport	Vacuolar sorting protein 9 (VPS9) domain	Putative uncharacterized protein DDB_G0284213 GN=DDB_G0284213 OS=Dictyostelium discoideum (Slime mold) PE=4 SV=2	R	General function prediction only	Ankyrin repeat domain-containing protein 27 [Crassostrea gigas]	--
Crassostrea_gigas_newGene_30349	--	-0.889901	0.0279787	yes	down	--	--	--	--	--	--	--	--	--	--	--	hypothetical protein CGI_10013275 [Crassostrea gigas]	--
Crassostrea_gigas_newGene_5827	--	-0.890253	0.0285534	yes	down	--	--	--	--	--	--	--	--	--	--	--	PREDICTED: uncharacterized protein LOC105329232 [Crassostrea gigas]	--
Crassostrea_gigas_newGene_36459	--	-0.911251	0.00427494	yes	down	--	--	--	--	--	--	--	RimK-like ATPgrasp N-terminal domain	--	--	--	--	--
Crassostrea_gigas_newGene_25568	--	-0.921721	0.0395784	yes	down	[X]	--	--	--	--	--	--	Integrase core domain;; Integrase core domain	Retrovirus-related Pol polyprotein from transposon 412 OS=Drosophila melanogaster OX=7227 GN=POL PE=3 SV=1	L	Replication, recombination and repair	Pol [Haliotis discus hannai]	--
Crassostrea_gigas_newGene_39776	--	-0.92848	0.00124573	yes	down	[V]	Defense mechanisms	--	K05673|0|crg:105337548|K05673 ATP-binding cassette, subfamily C (CFTR/MRP), member 4 | (RefSeq) multidrug resistance-associated protein 4-like	ABC transporters (ko02010)	[Q]	Secondary metabolites biosynthesis, transport and catabolism	ABC transporter;; ABC transporter transmembrane region;; ABC transporter	Probable multidrug resistance-associated protein lethal(2)03659 OS=Drosophila melanogaster OX=7227 GN=l(2)03659 PE=2 SV=4	V	Defense mechanisms	PREDICTED: multidrug resistance-associated protein 4 isoform X2 [Crassostrea gigas]	--
CGI_10010795	CGI_10010795	-0.970881	0.0442394	yes	down	--	--	--	K06821|1.42754e-08|dre:566546|K06821 plexin B | (RefSeq) plxnb3, si:dkey-208p7.1; plexin B3	--	[T]	Signal transduction mechanisms	Plexin repeat	--	T	Signal transduction mechanisms	hypothetical protein CGI_10010795 [Crassostrea gigas]	--
Crassostrea_gigas_newGene_33204	--	-0.98317	0.00429495	yes	down	--	--	--	--	--	--	--	--	--	--	--	--	--
CGI_10016873	CGI_10016873	-0.986235	0.000268236	yes	down	[M]	Cell wall/membrane/envelope biogenesis	Biological Process: developmental process involved in reproduction (GO:0003006);; Molecular Function: gap junction channel activity (GO:0005243);; Cellular Component: cell-cell junction (GO:0005911);; Biological Process: ion transport (GO:0006811);; Biological Process: behavior (GO:0007610);; Biological Process: anatomical structure morphogenesis (GO:0009653);; Biological Process: response to che…	--	--	--	--	Innexin;; DegT/DnrJ/EryC1/StrS aminotransferase family	Innexin unc-9 GN=unc-9 OS=Caenorhabditis elegans PE=2 SV=1	R	General function prediction only	Innexin unc-9 [Crassostrea gigas]	biological process: reproductive process (GO:0022414);; biological process: developmental process (GO:0032502);; molecular function: transporter activity (GO:0005215);; biological process: cellular process (GO:0009987);; biological process: single-organism process (GO:0044699);; biological process: localization (GO:0051179);; cellular component: cell junction (GO:0030054);; biological process: re…
Crassostrea_gigas_newGene_4961	--	-0.997992	0.00659251	yes	down	[L]	Replication, recombination and repair	--	--	--	[O]	Posttranslational modification, protein turnover, chaperones	Dynamin family;; 50S ribosome-binding GTPase	Transmembrane GTPase Marf OS=Drosophila melanogaster OX=7227 GN=Marf PE=1 SV=1	T	Signal transduction mechanisms	PREDICTED: transmembrane GTPase Marf-like [Crassostrea gigas]	--
Crassostrea_gigas_newGene_5042	--	-1.00376	0.035521	yes	down	--	--	Biological Process: ion transport (GO:0006811);; Cellular Component: membrane (GO:0016020);;	--	--	--	--	--	--	--	--	PREDICTED: uncharacterized protein LOC105343337 [Crassostrea gigas]	biological process: single-organism process (GO:0044699);; biological process: localization (GO:0051179);; cellular component: membrane (GO:0016020)
Crassostrea_gigas_newGene_24150	--	-1.02062	0.0150864	yes	down	--	--	Cellular Component: membrane (GO:0016020);;	--	--	--	--	--	--	--	--	PREDICTED: uncharacterized protein LOC105333010 isoform X4 [Crassostrea gigas]	cellular component: membrane (GO:0016020)
CGI_10028184	CGI_10028184	-1.04163	0.000975174	yes	down	--	--	Biological Process: phagocytosis (GO:0006909);; Biological Process: multicellular organism development (GO:0007275);; Biological Process: anatomical structure morphogenesis (GO:0009653);; Biological Process: extracellular matrix organization (GO:0030198);; Biological Process: cellular metabolic process (GO:0044237);; Biological Process: single-organism developmental process (GO:0044767);;	--	--	[R]	General function prediction only	Animal haem peroxidase;; Fibronectin type III domain	Peroxidase-like protein 3 (Fragment) OS=Lottia gigantea (Giant owl limpet) PE=1 SV=1	R	General function prediction only	Thyroid peroxidase [Crassostrea gigas]	biological process: single-organism process (GO:0044699);; biological process: localization (GO:0051179);; biological process: multicellular organismal process (GO:0032501);; biological process: developmental process (GO:0032502);; biological process: cellular process (GO:0009987);; biological process: cellular component organization or biogenesis (GO:0071840);; biological process: metabolic proc…
CGI_10002045	CGI_10002045	-1.04396	0.00940036	yes	down	--	--	Biological Process: single organismal cell-cell adhesion (GO:0016337);; Molecular Function: carbohydrate binding (GO:0030246);;	K05467|1.6259e-44|ocu:100348305|K05467 angiopoietin 4 | (RefSeq) ANGPT4; angiopoietin 4	Ras signaling pathway (ko04014);; Rap1 signaling pathway (ko04015);; HIF-1 signaling pathway (ko04066);; PI3K-Akt signaling pathway (ko04151)	[R]	General function prediction only	Fibrinogen beta and gamma chains, C-terminal globular domain	Fibrinogen-like protein A (Precursor) OS=Parastichopus parvimensis (Warty sea cucumber) PE=2 SV=1	R	General function prediction only	Fibrinogen C domain-containing protein 1 [Crassostrea gigas]	biological process: biological adhesion (GO:0022610);; biological process: single-organism process (GO:0044699);; molecular function: binding (GO:0005488)
Crassostrea_gigas_newGene_26515	--	-1.0447	0.00427494	yes	down	--	--	--	--	--	--	--	zinc-binding in reverse transcriptase	--	--	--	PREDICTED: uncharacterized protein LOC105323013 isoform X1 [Crassostrea gigas]	--
CGI_10024064	CGI_10024064	-1.04472	0.0039646	yes	down	--	--	Molecular Function: nucleotide binding (GO:0000166);; Cellular Component: intracellular (GO:0005622);; Biological Process: cellular process (GO:0009987);; Biological Process: single-organism cellular process (GO:0044763);;	--	--	--	--	BTB/POZ domain	Rho-related protein racA GN=racA OS=Dictyostelium discoideum (Slime mold) PE=1 SV=2	R	General function prediction only	Rho-related protein racA [Crassostrea gigas]	molecular function: binding (GO:0005488);; cellular component: cell (GO:0005623);; cellular component: cell part (GO:0044464);; biological process: cellular process (GO:0009987);; biological process: single-organism process (GO:0044699)
CGI_10013791	CGI_10013791	-1.05503	2.44806e-09	yes	down	--	--	--	--	--	--	--	--	--	--	--	hypothetical protein CGI_10013791 [Crassostrea gigas]	--
Crassostrea_gigas_newGene_28	--	-1.08016	0.00278563	yes	down	--	--	--	--	--	--	--	--	--	--	--	--	--
Crassostrea_gigas_newGene_32107	--	-1.08185	0.0141513	yes	down	--	--	Molecular Function: metal ion binding (GO:0046872);;	--	--	--	--	--	--	--	--	metallothionein [Crassostrea gigas]	molecular function: binding (GO:0005488)
CGI_10004133	CGI_10004133	-1.08458	0.000843835	yes	down	--	--	--	--	--	--	--	C1q domain	--	S	Function unknown	Complement C1q-like protein 4 [Crassostrea gigas]	--
CGI_10002452	CGI_10002452	-1.08957	0.0123283	yes	down	--	--	Biological Process: negative regulation of transcription from RNA polymerase II promoter (GO:0000122);; Biological Process: ectodermal cell fate determination (GO:0001713);; Cellular Component: nucleus (GO:0005634);; Biological Process: Notch receptor processing (GO:0007220);; Biological Process: imaginal disc-derived female genitalia development (GO:0007486);; Biological Process: mesoderm develo…	--	--	[R]	General function prediction only	TM2 domain	TM2 domain-containing protein CG11103 (Precursor) GN=CG11103 OS=Drosophila melanogaster (Fruit fly) PE=2 SV=3	R	General function prediction only	hypothetical protein DAPPUDRAFT_197415 [Daphnia pulex]	biological process: biological regulation (GO:0065007);; biological process: cellular process (GO:0009987);; biological process: developmental process (GO:0032502);; biological process: single-organism process (GO:0044699);; cellular component: cell (GO:0005623);; cellular component: organelle (GO:0043226);; cellular component: cell part (GO:0044464);; biological process: metabolic process (GO:00…
CGI_10024482	CGI_10024482	-1.09659	0.00368137	yes	down	--	--	--	--	--	--	--	--	--	--	--	hypothetical protein CGI_10024482 [Crassostrea gigas]	--
Crassostrea_gigas_newGene_33348	--	-1.10036	0.00367251	yes	down	--	--	--	--	--	--	--	--	--	--	--	PREDICTED: uncharacterized protein LOC105345274 isoform X1 [Crassostrea gigas]	--
Crassostrea_gigas_newGene_6745	--	-1.10986	0.00566471	yes	down	--	--	--	--	--	--	--	--	--	S	Function unknown	PREDICTED: uncharacterized protein LOC105323928, partial [Crassostrea gigas]	--
CGI_10001455	CGI_10001455	-1.12241	0.00818845	yes	down	--	--	--	--	--	--	--	C1q domain	--	W	Extracellular structures	hypothetical protein CGI_10001455 [Crassostrea gigas]	--
CGI_10008967	CGI_10008967	-1.12469	8.99222e-05	yes	down	[Q]	Secondary metabolites biosynthesis, transport and catabolism	--	--	--	[Q]	Secondary metabolites biosynthesis, transport and catabolism	Multicopper oxidase;; Multicopper oxidase;; Multicopper oxidase	--	Q	Secondary metabolites biosynthesis, transport and catabolism	L-ascorbate oxidase [Crassostrea gigas]	--
Crassostrea_gigas_newGene_21475	--	-1.14461	0.00118783	yes	down	--	--	--	--	--	--	--	--	--	--	--	PREDICTED: uncharacterized protein LOC105346531 [Crassostrea gigas]	--
Crassostrea_gigas_newGene_19207	--	-1.15937	0.000975174	yes	down	--	--	--	--	--	--	--	Immunoglobulin I-set domain;; Immunoglobulin domain;; Immunoglobulin domain;; Immunoglobulin domain	--	--	--	PREDICTED: B-cell receptor CD22-like [Crassostrea gigas]	--
CGI_10002455	CGI_10002455	-1.17891	7.47304e-11	yes	down	[Z]	Cytoskeleton	Biological Process: establishment of mitotic spindle orientation (GO:0000132);; Cellular Component: astral microtubule (GO:0000235);; Biological Process: thigmotaxis (GO:0001966);; Biological Process: morphogenesis of an epithelium (GO:0002009);; Biological Process: nematode larval development (GO:0002119);; Molecular Function: GTPase activity (GO:0003924);; Molecular Function: structural constit…	K07374|0|dpe:Dper_GL12416|K07374 tubulin alpha | (RefSeq) GL12416 gene product from transcript GL12416-RA	Phagosome (ko04145)	[Z]	Cytoskeleton	Tubulin C-terminal domain;; Tubulin/FtsZ family, GTPase domain	Tubulin alpha-2/alpha-4 chain GN=TUB4 OS=Patella vulgata (Common limpet) PE=2 SV=1	Z	Cytoskeleton	Tubulin alpha-1C chain [Crassostrea gigas]	biological process: cellular process (GO:0009987);; biological process: single-organism process (GO:0044699);; biological process: localization (GO:0051179);; biological process: cellular component organization or biogenesis (GO:0071840);; cellular component: cell (GO:0005623);; cellular component: macromolecular complex (GO:0032991);; cellular component: organelle (GO:0043226);; cellular compone…
CGI_10019635	CGI_10019635	-1.18158	0.00246929	yes	down	--	--	--	--	--	--	--	Immunoglobulin I-set domain;; Immunoglobulin domain	--	S	Function unknown	hypothetical protein CGI_10019635 [Crassostrea gigas]	--
CGI_10021590	CGI_10021590	-1.20985	0.00053551	yes	down	--	--	Molecular Function: transferase activity (GO:0016740);;	--	--	[S]	Function unknown	Q-cell neuroblast polarisation	C-mannosyltransferase dpy-19 GN=dpy-19 OS=Caenorhabditis briggsae PE=3 SV=1	S	Function unknown	dpy-19-like protein 3 [Crassostrea gigas]	molecular function: catalytic activity (GO:0003824);; biological process: metabolic process (GO:0008152)
CGI_10023468	CGI_10023468	-1.22416	0.00193345	yes	down	--	--	Biological Process: macromolecule biosynthetic process (GO:0009059);; Molecular Function: transferase activity (GO:0016740);; Biological Process: primary metabolic process (GO:0044238);; Biological Process: single-organism metabolic process (GO:0044710);; Biological Process: carbohydrate derivative biosynthetic process (GO:1901137);;	K00727|2.14482e-108|lgi:LOTGIDRAFT_108047|K00727 beta-1,3-galactosyl-O-glycosyl-glycoprotein beta-1,6-N-acetylglucosaminyltransferase [EC:2.4.1.102] | (RefSeq) hypothetical protein	Mucin type O-Glycan biosynthesis (ko00512)	[G]	Carbohydrate transport and metabolism	Core-2/I-Branching enzyme	Xylosyltransferase sqv-6 GN=sqv-6 OS=Caenorhabditis elegans PE=1 SV=3	G	Carbohydrate transport and metabolism	Beta-1,3-galactosyl-O-glycosyl-glycoprotein beta-1,6-N-acetylglucosaminyltransferase 3 [Crassostrea gigas]	biological process: metabolic process (GO:0008152);; molecular function: catalytic activity (GO:0003824);; biological process: single-organism process (GO:0044699)
CGI_10014038	CGI_10014038	-1.22706	0.00055193	yes	down	--	--	Molecular Function: binding (GO:0005488);; Biological Process: regulation of transcription, DNA-templated (GO:0006355);; Biological Process: neuron differentiation (GO:0030182);; Biological Process: cell development (GO:0048468);; Biological Process: animal organ development (GO:0048513);; Biological Process: negative regulation of cellular process (GO:0048523);; Biological Process: cellular resp…	K06054|1.54844e-24|mze:101470131|K06054 hairy and enhancer of split 1 | (RefSeq) hes4; hes family bHLH transcription factor 4	Fanconi anemia pathway (ko03460);; Notch signaling pathway (ko04330)	[K]	Transcription	Helix-loop-helix DNA-binding domain;; Hairy Orange	Protein hairy GN=h OS=Drosophila melanogaster (Fruit fly) PE=1 SV=2	K	Transcription	Transcription factor HES-1 [Crassostrea gigas]	molecular function: binding (GO:0005488);; biological process: biological regulation (GO:0065007);; biological process: cellular process (GO:0009987);; biological process: developmental process (GO:0032502);; biological process: single-organism process (GO:0044699);; biological process: response to stimulus (GO:0050896)
Crassostrea_gigas_newGene_15457	--	-1.22989	0.000374748	yes	down	--	--	Cellular Component: membrane (GO:0016020);;	--	--	[T]	Signal transduction mechanisms	Immunoglobulin domain;; Immunoglobulin domain;; Immunoglobulin domain;; Immunoglobulin I-set domain;; Ig-like domain on T-cell surface glycoprotein CD3 epsilon chain	--	S	Function unknown	PREDICTED: myelin-associated glycoprotein isoform X3 [Crassostrea gigas]	cellular component: membrane (GO:0016020)
CGI_10019357	CGI_10019357	-1.23413	0.000527681	yes	down	--	--	--	--	--	--	--	C1q domain	Heavy metal-binding protein HIP OS=Mytilus edulis (Blue mussel) PE=1 SV=1	W	Extracellular structures	Caprin-2 [Crassostrea gigas]	--
CGI_10022921	CGI_10022921	-1.24934	0.000539106	yes	down	[R]	General function prediction only	--	--	--	[M]	Cell wall/membrane/envelope biogenesis	Ankyrin repeats (many copies);; Ankyrin repeats (3 copies);; Ankyrin repeat;; Ankyrin repeats (many copies);; Ankyrin repeat	26S proteasome non-ATPase regulatory subunit 10 GN=psmD10 OS=Dictyostelium discoideum (Slime mold) PE=2 SV=1	R	General function prediction only	Ankyrin repeat domain-containing protein 54 [Crassostrea gigas]	--
Crassostrea_gigas_newGene_41241	--	-1.26032	9.9057e-11	yes	down	--	--	--	--	--	--	--	--	--	--	--	--	--
CGI_10027146	CGI_10027146	-1.27453	0.000327353	yes	down	--	--	--	--	--	--	--	--	--	--	--	hypothetical protein CGI_10027146 [Crassostrea gigas]	--
Crassostrea_gigas_newGene_10925	--	-1.32763	7.54048e-05	yes	down	--	--	--	--	--	--	--	--	--	--	--	Uncharacterized protein C17orf66 [Crassostrea gigas]	--
CGI_10017364	CGI_10017364	-1.33595	7.57431e-05	yes	down	--	--	--	--	--	--	--	C1q domain	Heavy metal-binding protein HIP OS=Mytilus edulis (Blue mussel) PE=1 SV=1	R	General function prediction only	Complement C1q tumor necrosis factor-related protein 3 [Crassostrea gigas]	--
Crassostrea_gigas_newGene_28773	--	-1.34287	0.000327353	yes	down	--	--	--	--	--	--	--	--	--	S	Function unknown	uncharacterized protein LOC111122828 isoform X1 [Crassostrea virginica]	--
CGI_10001551	CGI_10001551	-1.36253	1.95768e-05	yes	down	--	--	Cellular Component: cytoplasm (GO:0005737);; Biological Process: sensory perception (GO:0007600);; Biological Process: regulation of G-protein coupled receptor protein signaling pathway (GO:0008277);; Molecular Function: lipid binding (GO:0008289);; Biological Process: cellular process (GO:0009987);; Biological Process: rhodopsin mediated signaling pathway (GO:0016056);; Molecular Function: kinas…	--	--	[I]	Lipid transport and metabolism	Diacylglycerol kinase accessory domain	Diacylglycerol kinase eta GN=CG34384 OS=Drosophila melanogaster (Fruit fly) PE=2 SV=1	I	Lipid transport and metabolism	Diacylglycerol kinase delta [Crassostrea gigas]	cellular component: cell (GO:0005623);; cellular component: cell part (GO:0044464);; biological process: multicellular organismal process (GO:0032501);; biological process: single-organism process (GO:0044699);; biological process: biological regulation (GO:0065007);; molecular function: binding (GO:0005488);; biological process: cellular process (GO:0009987);; biological process: signaling (GO:0…
CGI_10002479	CGI_10002479	-1.38333	1.60352e-06	yes	down	[S]	Function unknown	--	--	--	--	--	NHL repeat	RING finger protein nhl-1 GN=nhl-1 OS=Caenorhabditis elegans PE=1 SV=2	--	--	RING finger protein nhl-1 [Crassostrea gigas]	--
CGI_10012951	CGI_10012951	-1.46766	3.44427e-05	yes	down	--	--	--	K03951|3.5285e-14|tca:664057|K03951 NADH dehydrogenase (ubiquinone) 1 alpha subcomplex subunit 7 | (RefSeq) CI-B14-5a, NDUFA7; NADH dehydrogenase (ubiquinone) 1 alpha subcomplex, 7, 14.5kDa	Oxidative phosphorylation (ko00190)	[C]	Energy production and conversion	NADH:ubiquinone oxidoreductase subunit B14.5a (Complex I-B14.5a)	--	C	Energy production and conversion	NADH dehydrogenase [ubiquinone] 1 alpha subcomplex subunit 7 [Crassostrea gigas]	--
Crassostrea_gigas_newGene_7956	--	-1.46879	7.81275e-06	yes	down	--	--	--	--	--	--	--	--	--	--	--	--	--
Crassostrea_gigas_newGene_21468	--	-1.4782	1.96025e-05	yes	down	--	--	--	--	--	[R]	General function prediction only	--	RNA-directed DNA polymerase from mobile element jockey OS=Drosophila melanogaster OX=7227 GN=pol PE=1 SV=1	S	Function unknown	PREDICTED: uncharacterized protein LOC105340440 [Crassostrea gigas]	--
CGI_10023314	CGI_10023314	-1.5501	1.77235e-13	yes	down	[T]	Signal transduction mechanisms	Biological Process: embryo development (GO:0009790);; Molecular Function: hydrolase activity (GO:0016787);; Biological Process: primary metabolic process (GO:0044238);; Biological Process: cellular macromolecule metabolic process (GO:0044260);;	K08114|7.27129e-31|xla:432027|K08114 receptor-type tyrosine-protein phosphatase zeta [EC:3.1.3.48] | (RefSeq) ptprz1.S, rptp-b, rptp-beta, rptpb, xrptp-b, xrptp-beta, xrptpb; protein tyrosine phosphatase, receptor type Z1 S homeolog	--	[T]	Signal transduction mechanisms	Protein-tyrosine phosphatase	Tyrosine-protein phosphatase 7 (Fragment) GN=STY-7 OS=Styela plicata (Sea squirt) PE=3 SV=2	T	Signal transduction mechanisms	Receptor-type tyrosine-protein phosphatase gamma [Crassostrea gigas]	biological process: developmental process (GO:0032502);; biological process: single-organism process (GO:0044699);; molecular function: catalytic activity (GO:0003824);; biological process: metabolic process (GO:0008152);; biological process: cellular process (GO:0009987)
CGI_10026860	CGI_10026860	-1.55942	5.44366e-10	yes	down	--	--	--	K16060|6.485e-51|tca:663905|K16060 baculoviral IAP repeat-containing protein 2/3 | (RefSeq) Tiap2; inhibitor of apoptosis 2	Ubiquitin mediated proteolysis (ko04120);; Apoptosis - multiple species (ko04215)	[DR]	Cell cycle control, cell division, chromosome partitioning;; General function prediction only	Inhibitor of Apoptosis domain;; Zinc finger, C3HC4 type (RING finger)	Apoptosis 2 inhibitor GN=Iap2 OS=Drosophila melanogaster (Fruit fly) PE=2 SV=3	O	Posttranslational modification, protein turnover, chaperones	Putative inhibitor of apoptosis [Crassostrea gigas]	--
CGI_10003336	CGI_10003336	-1.57382	4.14926e-06	yes	down	--	--	--	--	--	--	--	7 transmembrane receptor (Secretin family)	--	T	Signal transduction mechanisms	hypothetical protein CGI_10003336 [Crassostrea gigas]	--
CGI_10002702	CGI_10002702	-1.61342	4.67524e-07	yes	down	--	--	--	K15261|1.15546e-06|ola:101170439|K15261 poly [ADP-ribose] polymerase 10/14/15 [EC:2.4.2.30] | (RefSeq) poly [ADP-ribose] polymerase 14-like	--	--	--	--	--	BK	Chromatin structure and dynamics;; Transcription	hypothetical protein CGI_10002702 [Crassostrea gigas]	--
CGI_10014945	CGI_10014945	-1.65791	7.42501e-28	yes	down	--	--	--	--	--	--	--	C1q domain	--	R	General function prediction only	Complement C1q-like protein 4, partial [Crassostrea gigas]	--
CGI_10007809	CGI_10007809	-1.68671	1.0135e-07	yes	down	--	--	--	K19951|1.7982e-94|lgi:LOTGIDRAFT_152898|K19951 TBC1 domain family member 8/9 | (RefSeq) hypothetical protein	--	[R]	General function prediction only	--	Uncharacterized protein DDB_G0271670 (Precursor) GN=DDB_G0271670 OS=Dictyostelium discoideum (Slime mold) PE=4 SV=1	R	General function prediction only	TBC1 domain family member 9 [Crassostrea gigas]	--
CGI_10016002	CGI_10016002	-1.96322	2.83498e-10	yes	down	--	--	--	--	--	--	--	--	--	--	--	hypothetical protein CGI_10016002 [Crassostrea gigas]	--
CGI_10017830	CGI_10017830	-2.00178	1.1136e-15	yes	down	--	--	Molecular Function: peptidase activity (GO:0008233);;	K01408|0|lgi:LOTGIDRAFT_232210|K01408 insulysin [EC:3.4.24.56] | (RefSeq) hypothetical protein	--	[O]	Posttranslational modification, protein turnover, chaperones	Insulinase (Peptidase family M16);; Peptidase M16 inactive domain	Insulin-degrading enzyme GN=Ide OS=Drosophila melanogaster (Fruit fly) PE=1 SV=4	O	Posttranslational modification, protein turnover, chaperones	Insulin-degrading enzyme [Crassostrea gigas]	molecular function: catalytic activity (GO:0003824);; biological process: metabolic process (GO:0008152)
Crassostrea_gigas_newGene_788	--	-2.08571	8.32557e-12	yes	down	--	--	Molecular Function: DNA binding (GO:0003677);; Biological Process: DNA recombination (GO:0006310);; Biological Process: DNA integration (GO:0015074);;	--	--	--	--	Integrase core domain	--	S	Function unknown	PREDICTED: uncharacterized protein LOC105338989 [Crassostrea gigas]	molecular function: binding (GO:0005488);; biological process: metabolic process (GO:0008152);; biological process: cellular process (GO:0009987)
CGI_10027954	CGI_10027954	-2.37669	1.99252e-15	yes	down	[R]	General function prediction only	--	K17623|2.07945e-83|lgi:LOTGIDRAFT_198690|K17623 pseudouridine 5'-phosphatase [EC:3.1.3.96] | (RefSeq) hypothetical protein	--	[R]	General function prediction only	Haloacid dehalogenase-like hydrolase;; haloacid dehalogenase-like hydrolase;; HAD-hyrolase-like	Probable pseudouridine-5&apos;-monophosphatase GN=Gs1l OS=Drosophila melanogaster (Fruit fly) PE=2 SV=2	R	General function prediction only	Haloacid dehalogenase-like hydrolase domain-containing protein 1A [Crassostrea gigas]	--
CGI_10016700	CGI_10016700	-2.38083	1.1136e-15	yes	down	--	--	--	--	--	--	--	Domain of unknown function (DUF4564)	--	S	Function unknown	Uncharacterized protein C17orf62 [Crassostrea gigas]	--
CGI_10010392	CGI_10010392	-2.42982	1.09992e-22	yes	down	--	--	--	K17353|1.60712e-11|lgi:LOTGIDRAFT_174860|K17353 tetraspanin-18 | (RefSeq) hypothetical protein	--	[R]	General function prediction only	Tetraspanin family	--	S	Function unknown	hypothetical protein CGI_10010392 [Crassostrea gigas]	--
CGI_10001445	CGI_10001445	-2.58931	1.86088e-18	yes	down	--	--	Cellular Component: nucleus (GO:0005634);; Biological Process: nitrogen compound metabolic process (GO:0006807);; Biological Process: posttranscriptional gene silencing by RNA (GO:0035194);; Biological Process: cellular metabolic process (GO:0044237);; Biological Process: primary metabolic process (GO:0044238);; Biological Process: response to stimulus (GO:0050896);;	--	--	--	--	--	Futsch light chain LC(f) GN=futsch OS=Drosophila melanogaster (Fruit fly) PE=1 SV=4	--	--	hypothetical protein CGI_10001445 [Crassostrea gigas]	cellular component: cell (GO:0005623);; cellular component: organelle (GO:0043226);; cellular component: cell part (GO:0044464);; biological process: metabolic process (GO:0008152);; biological process: cellular process (GO:0009987);; biological process: single-organism process (GO:0044699);; biological process: biological regulation (GO:0065007);; biological process: response to stimulus (GO:005…
CGI_10018182	CGI_10018182	-2.75778	7.18547e-24	yes	down	[I]	Lipid transport and metabolism	Biological Process: chemical synaptic transmission (GO:0007268);; Cellular Component: membrane (GO:0016020);; Biological Process: cellular metabolic process (GO:0044237);; Cellular Component: cell part (GO:0044464);; Molecular Function: carboxylic ester hydrolase activity (GO:0052689);; Biological Process: biological regulation (GO:0065007);;	K07378|1.3788e-86|lgi:LOTGIDRAFT_63955|K07378 neuroligin | (RefSeq) hypothetical protein	--	[R]	General function prediction only	Carboxylesterase family;; alpha/beta hydrolase fold	Acetylcholinesterase 1 (Precursor) GN=ace-1 OS=Caenorhabditis elegans PE=1 SV=1	R	General function prediction only	Liver carboxylesterase 4 [Crassostrea gigas]	biological process: cellular process (GO:0009987);; biological process: signaling (GO:0023052);; biological process: single-organism process (GO:0044699);; cellular component: membrane (GO:0016020);; biological process: metabolic process (GO:0008152);; cellular component: cell part (GO:0044464);; molecular function: catalytic activity (GO:0003824);; biological process: biological regulation (GO:0…
CGI_10020949	CGI_10020949	-3.52362	1.95245e-37	yes	down	--	--	--	--	--	--	--	ATPase family AAA domain containing 4	--	--	--	hypothetical protein CGI_10020949 [Crassostrea gigas]	--

## Sheet: RNAi vs control
#ID	gene_name	log2FC	FDR	significant	regulated	COG_class	COG_class_annotation	GO_annotation	KEGG_annotation	KEGG_pathway_annotation	KOG_class	KOG_class_annotation	Pfam_annotation	Swiss_Prot_annotation	eggNOG_class	eggNOG_class_annotation	NR_annotation	GO_second_level_annotation
CGI_10006237	CGI_10006237	6.12655	1.0801e-162	yes	up	--	--	--	--	--	--	--	--	--	I	Lipid transport and metabolism	Beta-1,3-glucan-binding protein [Crassostrea gigas]	--
CGI_10012979	CGI_10012979	2.8089	8.19956e-33	yes	up	--	--	Biological Process: single-organism process (GO:0044699);; Biological Process: single-organism transport (GO:0044765);;	--	--	[PT]	Inorganic ion transport and metabolism;; Signal transduction mechanisms	Transient receptor ion channel II;; Ion transport protein;; Ankyrin repeats (3 copies);; Ankyrin repeat;; Ankyrin repeats (many copies);; Ankyrin repeat;; Ankyrin repeats (many copies)	Transient-receptor-potential-like protein GN=trp-1 OS=Caenorhabditis elegans PE=2 SV=3	P	Inorganic ion transport and metabolism	Short transient receptor potential channel 3 [Crassostrea gigas]	biological process: single-organism process (GO:0044699);; biological process: localization (GO:0051179)
CGI_10000180	CGI_10000180	2.62562	6.28552e-20	yes	up	--	--	--	K14775|4.46517e-10|nvi:100116719|K14775 ribosome biogenesis protein UTP30 | (RefSeq) ribosomal L1 domain-containing protein CG13096-like	--	[S]	Function unknown	Ribosomal protein L1p/L10e family	Ribosomal L1 domain-containing protein CG13096 GN=CG13096 OS=Drosophila melanogaster (Fruit fly) PE=1 SV=1	S	Function unknown	hypothetical protein CGI_10000180 [Crassostrea gigas]	--
Crassostrea_gigas_newGene_833	--	2.34635	9.48401e-16	yes	up	--	--	Molecular Function: neurotransmitter:sodium symporter activity (GO:0005328);; Biological Process: neurotransmitter transport (GO:0006836);; Cellular Component: integral component of membrane (GO:0016021);; Biological Process: transmembrane transport (GO:0055085);;	K05038|3.95962e-18|crg:105348927|K05038 solute carrier family 6 (neurotransmitter transporter, amino acid) member 5/7/9/14 | (RefSeq) sodium- and chloride-dependent glycine transporter 1-like	--	--	--	--	--	--	--	PREDICTED: sodium- and chloride-dependent glycine transporter 1 [Crassostrea gigas]	molecular function: transporter activity (GO:0005215);; biological process: cellular process (GO:0009987);; biological process: single-organism process (GO:0044699);; biological process: localization (GO:0051179);; cellular component: membrane (GO:0016020);; cellular component: membrane part (GO:0044425)
Crassostrea_gigas_newGene_22599	--	2.12106	1.16011e-12	yes	up	--	--	--	--	--	--	--	--	--	--	--	--	--
CGI_10015292	CGI_10015292	1.97064	7.09536e-11	yes	up	--	--	--	--	--	--	--	--	--	S	Function unknown	hypothetical protein CGI_10015292 [Crassostrea gigas]	--
Crassostrea_gigas_newGene_36590	--	1.78381	3.99029e-25	yes	up	--	--	--	--	--	--	--	Thrombospondin type 1 domain	--	S	Function unknown	PREDICTED: semaphorin-5A-like [Crassostrea gigas]	--
Crassostrea_gigas_newGene_19841	--	1.6823	1.38685e-07	yes	up	--	--	--	--	--	--	--	B-box zinc finger	--	--	--	PREDICTED: uncharacterized protein LOC105339862 isoform X3 [Crassostrea gigas]	--
Crassostrea_gigas_newGene_39759	--	1.65321	3.52771e-08	yes	up	--	--	--	--	--	--	--	--	--	--	--	--	--
CGI_10027146	CGI_10027146	1.51618	1.69845e-06	yes	up	--	--	--	--	--	--	--	--	--	--	--	hypothetical protein CGI_10027146 [Crassostrea gigas]	--
Crassostrea_gigas_newGene_26031	--	1.47504	2.20404e-06	yes	up	--	--	--	--	--	[RP]	General function prediction only;; Inorganic ion transport and metabolism	--	Muscle M-line assembly protein unc-89 OS=Caenorhabditis elegans OX=6239 GN=unc-89 PE=1 SV=3	S	Function unknown	PREDICTED: muscle M-line assembly protein unc-89-like [Crassostrea gigas]	--
Crassostrea_gigas_newGene_23597	--	1.43595	6.53155e-06	yes	up	--	--	--	--	--	--	--	AAA ATPase domain;; AAA domain, putative AbiEii toxin, Type IV TA system;; AAA domain	--	--	--	PREDICTED: uncharacterized protein LOC109620815 [Crassostrea gigas]	--
Crassostrea_gigas_newGene_38315	--	1.39645	2.01275e-10	yes	up	--	--	--	--	--	--	--	--	--	--	--	uncharacterized protein LOC111102290 [Crassostrea virginica]	--
CGI_10000616	CGI_10000616	1.33765	5.78303e-05	yes	up	--	--	--	K05636|2.18886e-10|lgi:LOTGIDRAFT_209765|K05636 laminin, beta 1 | (RefSeq) hypothetical protein	ECM-receptor interaction (ko04512)	--	--	--	Laminin subunit beta-1 (Precursor) GN=LanB1 OS=Drosophila melanogaster (Fruit fly) PE=1 SV=4	W	Extracellular structures	Laminin subunit beta-2 [Crassostrea gigas]	--
CGI_10012198	CGI_10012198	1.27689	1.11801e-18	yes	up	[S]	Function unknown	Cellular Component: cytoplasm (GO:0005737);; Biological Process: multicellular organism development (GO:0007275);; Biological Process: RNA interference (GO:0016246);; Biological Process: single-organism developmental process (GO:0044767);; Biological Process: anatomical structure development (GO:0048856);; Biological Process: negative regulation of ribosome biogenesis (GO:0090071);;	--	--	[O]	Posttranslational modification, protein turnover, chaperones	NHL repeat;; B-box zinc finger;; Zinc finger, C3HC4 type (RING finger)	Brain tumor protein GN=brat OS=Drosophila melanogaster (Fruit fly) PE=1 SV=2	O	Posttranslational modification, protein turnover, chaperones	B-box type zinc finger protein ncl-1 [Crassostrea gigas]	cellular component: cell (GO:0005623);; cellular component: cell part (GO:0044464);; biological process: multicellular organismal process (GO:0032501);; biological process: developmental process (GO:0032502);; biological process: single-organism process (GO:0044699);; biological process: cellular process (GO:0009987);; biological process: biological regulation (GO:0065007)
CGI_10015389	CGI_10015389	1.26126	0.000481285	yes	up	--	--	--	--	--	--	--	--	--	--	--	hypothetical protein CGI_10015389 [Crassostrea gigas]	--
Crassostrea_gigas_newGene_69	--	1.2473	0.000606341	yes	up	--	--	Biological Process: ion transport (GO:0006811);; Cellular Component: membrane (GO:0016020);; Biological Process: transmembrane transport (GO:0055085);;	--	--	[PT]	Inorganic ion transport and metabolism;; Signal transduction mechanisms	--	Transient receptor potential cation channel trpm OS=Drosophila melanogaster OX=7227 GN=Trpm PE=1 SV=1	U	Intracellular trafficking, secretion, and vesicular transport	PREDICTED: transient receptor potential cation channel subfamily M member 3-like [Crassostrea gigas]	biological process: single-organism process (GO:0044699);; biological process: localization (GO:0051179);; cellular component: membrane (GO:0016020);; biological process: cellular process (GO:0009987)
CGI_10001798	CGI_10001798	1.22802	1.01397e-11	yes	up	--	--	Biological Process: nematode larval development (GO:0002119);; Molecular Function: calcium ion binding (GO:0005509);; Cellular Component: endoplasmic reticulum (GO:0005783);; Cellular Component: endoplasmic reticulum lumen (GO:0005788);; Biological Process: protein folding (GO:0006457);; Biological Process: response to stress (GO:0006950);; Biological Process: programmed cell death (GO:0012501);;…	K08057|4.62006e-47|acs:100560763|K08057 calreticulin | (RefSeq) calr; calreticulin	Protein processing in endoplasmic reticulum (ko04141);; Phagosome (ko04145)	[O]	Posttranslational modification, protein turnover, chaperones	Calreticulin family	Calreticulin (Precursor) GN=crt-1 OS=Caenorhabditis elegans PE=1 SV=1	O	Posttranslational modification, protein turnover, chaperones	Calreticulin [Crassostrea gigas]	biological process: multicellular organismal process (GO:0032501);; biological process: developmental process (GO:0032502);; biological process: single-organism process (GO:0044699);; molecular function: binding (GO:0005488);; cellular component: cell (GO:0005623);; cellular component: organelle (GO:0043226);; cellular component: cell part (GO:0044464);; cellular component: membrane-enclosed lume…
CGI_10022941	CGI_10022941	1.21905	0.00111864	yes	up	--	--	Molecular Function: binding (GO:0005488);; Molecular Function: carbohydrate binding (GO:0030246);;	K06832|7.92693e-37|spu:576472|K06832 galectin-8 | (RefSeq) galectin-8-like	--	[W]	Extracellular structures	Galactoside-binding lectin	32 kDa beta-galactoside-binding lectin GN=GAL-1 OS=Haemonchus contortus (Barber pole worm) PE=2 SV=1	W	Extracellular structures	Galectin-8 [Crassostrea gigas]	molecular function: binding (GO:0005488)
CGI_10008509	CGI_10008509	1.21809	2.21653e-16	yes	up	--	--	--	K05726|7.5435e-89|cmk:103176114|K05726 breast cancer anti-estrogen resistance 1 | (RefSeq) bcar1; BCAR1, Cas family scaffolding protein	Focal adhesion (ko04510);; Regulation of actin cytoskeleton (ko04810)	--	--	Domain of unknown function (DUF3513);; Serine rich protein interaction domain;; SH3 domain;; Variant SH3 domain;; Variant SH3 domain	Myosin ID heavy chain GN=myoD OS=Dictyostelium discoideum (Slime mold) PE=1 SV=2	T	Signal transduction mechanisms	Breast cancer anti-estrogen resistance protein 1 [Crassostrea gigas]	--
CGI_10015672	CGI_10015672	1.20901	0.000398172	yes	up	--	--	--	--	--	--	--	NHL repeat	Protein lin-41 GN=lin-41 OS=Caenorhabditis elegans PE=2 SV=1	O	Posttranslational modification, protein turnover, chaperones	Tripartite motif-containing protein 2 [Crassostrea gigas]	--
CGI_10020034	CGI_10020034	1.18381	0.00106683	yes	up	--	--	--	--	--	--	--	--	Probable serine/threonine-protein kinase samkC GN=samkC OS=Dictyostelium discoideum (Slime mold) PE=3 SV=2	--	--	hypothetical protein CGI_10020034 [Crassostrea gigas]	--
CGI_10004519	CGI_10004519	1.18053	0.000780056	yes	up	--	--	--	--	--	[T]	Signal transduction mechanisms	Glutathione S-transferase, C-terminal domain;; Glutathione S-transferase, C-terminal domain;; Glutathione S-transferase, C-terminal domain	Failed axon connections GN=fax OS=Drosophila melanogaster (Fruit fly) PE=2 SV=1	T	Signal transduction mechanisms	hypothetical protein CGI_10004519 [Crassostrea gigas]	--
Crassostrea_gigas_newGene_11604	--	1.13405	0.00404207	yes	up	[X]	--	Biological Process: cellular macromolecule metabolic process (GO:0044260);; Molecular Function: metal ion binding (GO:0046872);; Biological Process: nucleic acid metabolic process (GO:0090304);;	--	--	[R]	General function prediction only	Reverse transcriptase (RNA-dependent DNA polymerase);; Integrase core domain;; His(2)-Cys(2) zinc finger	Retrovirus-related Pol polyprotein from transposon 17.6 OS=Drosophila melanogaster OX=7227 GN=pol PE=3 SV=1	L	Replication, recombination and repair	hypothetical protein BSL78_03079 [Apostichopus japonicus]	biological process: metabolic process (GO:0008152);; biological process: cellular process (GO:0009987);; molecular function: binding (GO:0005488)
CGI_10028724	CGI_10028724	1.12754	0.0020112	yes	up	[V]	Defense mechanisms	--	--	--	--	--	Beta-lactamase	Gigasin-6 (Precursor) OS=Crassostrea gigas (Pacific oyster) PE=1 SV=1	R	General function prediction only	hypothetical protein CGI_10028724 [Crassostrea gigas]	--
CGI_10004676	CGI_10004676	1.09879	0.00749383	yes	up	--	--	--	--	--	--	--	--	--	R	General function prediction only	hypothetical protein CGI_10004676 [Crassostrea gigas]	--
CGI_10025970	CGI_10025970	1.07679	0.00654178	yes	up	[T]	Signal transduction mechanisms	Biological Process: mitotic cell cycle (GO:0000278);; Molecular Function: protein tyrosine phosphatase activity (GO:0004725);; Molecular Function: protein binding (GO:0005515);; Cellular Component: nucleus (GO:0005634);; Biological Process: germ-band extension (GO:0007377);; Biological Process: axon guidance (GO:0007411);; Biological Process: negative regulation of cell proliferation (GO:0008285)…	--	--	[T]	Signal transduction mechanisms	Protein-tyrosine phosphatase	Tyrosine-protein phosphatase Lar-like (Precursor) GN=ptp-3 OS=Caenorhabditis elegans PE=1 SV=1	T	Signal transduction mechanisms	Receptor-type tyrosine-protein phosphatase T [Crassostrea gigas]	biological process: cellular process (GO:0009987);; biological process: single-organism process (GO:0044699);; molecular function: catalytic activity (GO:0003824);; biological process: metabolic process (GO:0008152);; molecular function: binding (GO:0005488);; cellular component: cell (GO:0005623);; cellular component: organelle (GO:0043226);; cellular component: cell part (GO:0044464);; biologic…
CGI_10026006	CGI_10026006	1.06338	0.011683	yes	up	--	--	--	--	--	--	--	--	--	--	--	hypothetical protein CGI_10026006 [Crassostrea gigas]	--
CGI_10017353	CGI_10017353	1.05401	0.0137083	yes	up	--	--	--	--	--	--	--	--	--	--	--	hypothetical protein CGI_10017353 [Crassostrea gigas]	--
CGI_10011184	CGI_10011184	1.04713	0.0116828	yes	up	--	--	--	--	--	--	--	TLD	--	S	Function unknown	Interferon-induced protein 44-like protein [Crassostrea gigas]	--
Crassostrea_gigas_newGene_16169	--	1.04593	0.0143156	yes	up	--	--	--	--	--	--	--	--	--	--	--	PREDICTED: uncharacterized protein LOC105324110 isoform X1 [Crassostrea gigas]	--
Crassostrea_gigas_newGene_12243	--	1.03793	0.015329	yes	up	--	--	Molecular Function: GTP binding (GO:0005525);;	--	--	--	--	50S ribosome-binding GTPase;; Conserved hypothetical ATP binding protein	--	--	--	PREDICTED: interferon-induced protein 44-like isoform X1 [Crassostrea gigas]	molecular function: binding (GO:0005488)
CGI_10015315	CGI_10015315	1.03127	0.00685798	yes	up	--	--	Molecular Function: DNA binding (GO:0003677);; Molecular Function: helicase activity (GO:0004386);; Molecular Function: ATP binding (GO:0005524);;	K10876|8.01262e-29|lgi:LOTGIDRAFT_143498|K10876 RAD54-like protein 2 [EC:3.6.4.12] | (RefSeq) hypothetical protein	--	[R]	General function prediction only	--	Transcriptional regulator ATRX homolog GN=XNP OS=Drosophila melanogaster (Fruit fly) PE=1 SV=2	L	Replication, recombination and repair	Poly(A) RNA polymerase, mitochondrial [Crassostrea gigas]	molecular function: binding (GO:0005488);; molecular function: catalytic activity (GO:0003824);; biological process: metabolic process (GO:0008152)
CGI_10005241	CGI_10005241	1.02016	0.0184617	yes	up	--	--	--	--	--	--	--	--	--	J	Translation, ribosomal structure and biogenesis	hypothetical protein CGI_10005241 [Crassostrea gigas]	--
CGI_10010798	CGI_10010798	1.00129	0.0258223	yes	up	--	--	--	--	--	[T]	Signal transduction mechanisms	HYR domain;; Concanavalin A-like lectin/glucanases superfamily;; Sushi domain (SCR repeat)	Hyalin (Fragment) OS=Strongylocentrotus purpuratus (Purple sea urchin) PE=2 SV=1	T	Signal transduction mechanisms	Sushi repeat-containing protein SRPX [Crassostrea gigas]	--
CGI_10005710	CGI_10005710	0.997582	0.00733694	yes	up	--	--	--	K11699|1.45394e-86|bfo:BRAFLDRAFT_99723|K11699 RNA-dependent RNA polymerase [EC:2.7.7.48] | (RefSeq) hypothetical protein	--	[A]	RNA processing and modification	RNA dependent RNA polymerase	--	A	RNA processing and modification	Putative RNA-dependent RNA polymerase SHL2 [Crassostrea gigas]	--
Crassostrea_gigas_newGene_26908	--	0.99258	0.0234645	yes	up	--	--	--	--	--	--	--	DDE superfamily endonuclease;; Helix-turn-helix of DDE superfamily endonuclease;; Transposase DDE domain;; THAP domain	--	S	Function unknown	PREDICTED: uncharacterized protein LOC105321269 [Crassostrea gigas]	--
Crassostrea_gigas_newGene_27484	--	0.987273	8.31349e-05	yes	up	--	--	--	--	--	--	--	--	--	--	--	PREDICTED: protein Hook homolog 1-like [Crassostrea gigas]	--
CGI_10005824	CGI_10005824	0.986546	0.00618104	yes	up	--	--	--	--	--	--	--	--	--	--	--	hypothetical protein CGI_10005824 [Crassostrea gigas]	--
CGI_10003220	CGI_10003220	0.979272	0.014927	yes	up	[L]	Replication, recombination and repair	--	--	--	--	--	UvrD/REP helicase N-terminal domain;; UvrD-like helicase C-terminal domain;; UvrD-like helicase C-terminal domain	--	R	General function prediction only	Lupus brain antigen 1-like protein [Crassostrea gigas]	--
CGI_10020114	CGI_10020114	0.979198	0.0251804	yes	up	[L]	Replication, recombination and repair	--	--	--	--	--	OB-fold nucleic acid binding domain	--	--	--	hypothetical protein CGI_10020114 [Crassostrea gigas]	--
Crassostrea_gigas_newGene_15967	--	0.976004	0.0227753	yes	up	[R]	General function prediction only	--	--	--	[U]	Intracellular trafficking, secretion, and vesicular transport	SET domain	Histone-lysine N-methyltransferase trr OS=Drosophila melanogaster OX=7227 GN=trr PE=1 SV=2	S	Function unknown	PREDICTED: uncharacterized protein LOC105348884 [Crassostrea gigas]	--
CGI_10023626	CGI_10023626	0.974151	0.00739933	yes	up	--	--	Molecular Function: binding (GO:0005488);; Cellular Component: proteinaceous extracellular matrix (GO:0005578);; Cellular Component: cytoplasm (GO:0005737);; Biological Process: embryo development (GO:0009790);; Biological Process: reproductive process (GO:0022414);; Biological Process: dormancy process (GO:0022611);; Biological Process: dauer larval development (GO:0040024);; Biological Process:…	--	--	[T]	Signal transduction mechanisms	von Willebrand factor type A domain;; EGF-like domain;; Immunoglobulin I-set domain;; Immunoglobulin domain;; Immunoglobulin V-set domain;; von Willebrand factor type A domain;; Immunoglobulin domain;; Immunoglobulin domain;; EGF-like domain	Fibropellin-1 (Precursor) GN=EGF1 OS=Strongylocentrotus purpuratus (Purple sea urchin) PE=1 SV=2	T	Signal transduction mechanisms	Fibropellin-1 [Crassostrea gigas]	molecular function: binding (GO:0005488);; cellular component: extracellular region (GO:0005576);; cellular component: extracellular matrix (GO:0031012);; cellular component: extracellular region part (GO:0044421);; cellular component: cell (GO:0005623);; cellular component: cell part (GO:0044464);; biological process: developmental process (GO:0032502);; biological process: single-organism proce…
CGI_10002145	CGI_10002145	0.972113	0.0147845	yes	up	--	--	--	--	--	--	--	--	--	--	--	hypothetical protein CGI_10002145 [Crassostrea gigas]	--
CGI_10023710	CGI_10023710	0.968999	0.0225472	yes	up	--	--	--	--	--	[R]	General function prediction only	Galactose binding lectin domain	D-galactoside-specific lectin OS=Heliocidaris crassispina (Sea urchin) PE=1 SV=1	R	General function prediction only	Rhamnose-binding lectin [Crassostrea gigas]	--
CGI_10010438	CGI_10010438	0.963986	0.00997681	yes	up	--	--	Molecular Function: protein binding (GO:0005515);; Cellular Component: chromosome (GO:0005694);; Cellular Component: cytoplasm (GO:0005737);; Cellular Component: intracellular organelle (GO:0043229);; Cellular Component: intracellular membrane-bounded organelle (GO:0043231);; Cellular Component: protein complex (GO:0043234);; Cellular Component: intracellular organelle part (GO:0044446);; Biologi…	--	--	--	--	--	Structural maintenance of chromosomes protein 3 homolog GN=PFD0685c OS=Plasmodium falciparum (isolate 3D7) PE=3 SV=1	--	--	hypothetical protein CGI_10010438 [Crassostrea gigas]	molecular function: binding (GO:0005488);; cellular component: cell (GO:0005623);; cellular component: organelle (GO:0043226);; cellular component: cell part (GO:0044464);; cellular component: macromolecular complex (GO:0032991);; cellular component: organelle part (GO:0044422);; biological process: cellular process (GO:0009987);; biological process: single-organism process (GO:0044699)
CGI_10022648	CGI_10022648	0.955987	0.0128266	yes	up	--	--	Molecular Function: peptidase inhibitor activity (GO:0030414);;	K13963|3.63092e-93|pon:100441148|K13963 serpin B | (RefSeq) SERPINB3; serpin B3	Amoebiasis (ko05146)	[V]	Defense mechanisms	Serpin (serine protease inhibitor)	Antichymotrypsin-2 OS=Bombyx mori (Silk moth) PE=1 SV=1	V	Defense mechanisms	Serpin B8 [Crassostrea gigas]	molecular function: enzyme regulator activity (GO:0030234);; biological process: biological regulation (GO:0065007)
Crassostrea_gigas_newGene_30000	--	0.947064	0.0341	yes	up	--	--	Cellular Component: integral component of membrane (GO:0016021);; Molecular Function: carbohydrate binding (GO:0030246);;	--	--	--	--	Lectin C-type domain	--	--	--	PREDICTED: perlucin-like protein [Crassostrea gigas]	cellular component: membrane (GO:0016020);; cellular component: membrane part (GO:0044425);; molecular function: binding (GO:0005488)
CGI_10006345	CGI_10006345	0.94	0.0470873	yes	up	--	--	--	--	--	[J]	Translation, ribosomal structure and biogenesis	Mitochondrial ribosomal death-associated protein 3	--	S	Function unknown	28S ribosomal protein S29, mitochondrial [Crassostrea gigas]	--
CGI_10025137	CGI_10025137	0.929825	0.000138345	yes	up	--	--	--	--	--	[T]	Signal transduction mechanisms	von Willebrand factor type D domain	Extracellular matrix protein A (Precursor) GN=ecmA OS=Dictyostelium discoideum (Slime mold) PE=2 SV=1	T	Signal transduction mechanisms	von Willebrand factor D and EGF domain-containing protein [Crassostrea gigas]	--
CGI_10017270	CGI_10017270	0.928119	0.000135783	yes	up	--	--	--	--	--	--	--	--	--	--	--	hypothetical protein CGI_10017270 [Crassostrea gigas]	--
Crassostrea_gigas_newGene_29332	--	0.920582	0.0149656	yes	up	--	--	--	--	--	--	--	AAA domain, putative AbiEii toxin, Type IV TA system	--	S	Function unknown	PREDICTED: uncharacterized protein LOC105322826 [Crassostrea gigas]	--
Crassostrea_gigas_newGene_31343	--	0.905898	0.0136006	yes	up	--	--	--	--	--	[R]	General function prediction only	Reverse transcriptase (RNA-dependent DNA polymerase)	RNA-directed DNA polymerase from mobile element jockey OS=Drosophila melanogaster OX=7227 GN=pol PE=1 SV=1	S	Function unknown	PREDICTED: uncharacterized protein LOC109621000 [Crassostrea gigas]	--
Crassostrea_gigas_newGene_8663	--	0.893699	0.00453961	yes	up	--	--	--	--	--	--	--	--	--	--	--	PREDICTED: uncharacterized protein LOC105348887 [Crassostrea gigas]	--
CGI_10026373	CGI_10026373	0.88313	2.19012e-05	yes	up	--	--	Biological Process: metabolic process (GO:0008152);;	--	--	--	--	--	Uncharacterized protein DDB_G0271670 (Precursor) GN=DDB_G0271670 OS=Dictyostelium discoideum (Slime mold) PE=4 SV=1	--	--	hypothetical protein CGI_10026373 [Crassostrea gigas]	biological process: metabolic process (GO:0008152)
CGI_10012020	CGI_10012020	0.873291	0.0328623	yes	up	[R]	General function prediction only	Biological Process: response to temperature stimulus (GO:0009266);; Biological Process: single-organism behavior (GO:0044708);; Biological Process: single-organism cellular process (GO:0044763);;	--	--	[M]	Cell wall/membrane/envelope biogenesis	Ankyrin repeats (3 copies);; Ankyrin repeat;; Ankyrin repeats (many copies);; Ankyrin repeat;; Ankyrin repeats (many copies);; UBA/TS-N domain;; BING4CT (NUC141) domain	Ankyrin repeat, PH and SEC7 domain containing protein secG GN=secG OS=Dictyostelium discoideum (Slime mold) PE=2 SV=1	R	General function prediction only	Ankyrin-1 [Crassostrea gigas]	biological process: response to stimulus (GO:0050896);; biological process: single-organism process (GO:0044699);; biological process: cellular process (GO:0009987)
CGI_10024072	CGI_10024072	0.869587	0.006063	yes	up	--	--	--	--	--	--	--	TLD;; 50S ribosome-binding GTPase	--	S	Function unknown	Interferon-induced protein 44-like protein [Crassostrea gigas]	--
CGI_10012011	CGI_10012011	0.864045	0.0258223	yes	up	--	--	--	--	--	--	--	--	--	--	--	hypothetical protein CGI_10012011 [Crassostrea gigas]	--
CGI_10011924	CGI_10011924	0.862162	0.0227753	yes	up	--	--	--	--	--	--	--	--	--	--	--	hypothetical protein CGI_10011924 [Crassostrea gigas]	--
CGI_10025714	CGI_10025714	0.858891	0.0317392	yes	up	[K]	Transcription	Cellular Component: SAGA complex (GO:0000124);; Molecular Function: transcription factor activity, RNA polymerase II core promoter sequence-specific binding involved in preinitiation complex assembly (GO:0001075);; Molecular Function: translation initiation factor activity (GO:0003743);; Molecular Function: protein binding (GO:0005515);; Cellular Component: nucleus (GO:0005634);; Cellular Compone…	K03134|1.00935e-56|lgi:LOTGIDRAFT_182759|K03134 transcription initiation factor TFIID subunit 10 | (RefSeq) hypothetical protein	Basal transcription factors (ko03022)	[K]	Transcription	Transcription initiation factor TFIID 23-30kDa subunit	Transcription initiation factor TFIID subunit 10b GN=Taf10b OS=Drosophila melanogaster (Fruit fly) PE=1 SV=1	K	Transcription	Transcription initiation factor TFIID subunit 10 [Crassostrea gigas]	cellular component: cell (GO:0005623);; cellular component: membrane-enclosed lumen (GO:0031974);; cellular component: macromolecular complex (GO:0032991);; cellular component: organelle (GO:0043226);; cellular component: organelle part (GO:0044422);; cellular component: cell part (GO:0044464);; molecular function: nucleic acid binding transcription factor activity (GO:0001071);; biological proce…
CGI_10012952	CGI_10012952	0.855085	8.26692e-06	yes	up	--	--	--	--	--	--	--	--	--	R	General function prediction only	hypothetical protein CGI_10012952 [Crassostrea gigas]	--
Crassostrea_gigas_newGene_14494	--	0.841273	0.0261234	yes	up	--	--	--	--	--	--	--	--	--	--	--	--	--
Crassostrea_gigas_newGene_25975	--	0.824024	0.0375075	yes	up	--	--	--	--	--	--	--	--	--	--	--	PREDICTED: uncharacterized protein LOC109620911 [Crassostrea gigas]	--
Crassostrea_gigas_newGene_37960	--	0.816894	0.0417501	yes	up	--	--	--	--	--	--	--	Zinc knuckle	--	--	--	--	--
Crassostrea_gigas_newGene_16634	--	0.815016	0.034012	yes	up	--	--	--	--	--	--	--	--	--	--	--	PREDICTED: talin-1 [Crassostrea gigas]	--
CGI_10027129	CGI_10027129	0.809015	0.000240497	yes	up	[O]	Posttranslational modification, protein turnover, chaperones	Biological Process: response to stress (GO:0006950);; Biological Process: multicellular organism development (GO:0007275);; Biological Process: cellular process (GO:0009987);; Cellular Component: intracellular organelle (GO:0043229);; Cellular Component: cytoplasmic part (GO:0044444);;	K09486|0|lgi:LOTGIDRAFT_222757|K09486 hypoxia up-regulated 1 | (RefSeq) hypothetical protein	Protein processing in endoplasmic reticulum (ko04141)	[O]	Posttranslational modification, protein turnover, chaperones	Hsp70 protein	97 kDa heat shock protein GN=HSP110 OS=Strongylocentrotus franciscanus (Giant red sea urchin) PE=2 SV=1	O	Posttranslational modification, protein turnover, chaperones	Hypoxia up-regulated protein 1 [Crassostrea gigas]	biological process: response to stimulus (GO:0050896);; biological process: multicellular organismal process (GO:0032501);; biological process: developmental process (GO:0032502);; biological process: single-organism process (GO:0044699);; biological process: cellular process (GO:0009987);; cellular component: cell (GO:0005623);; cellular component: organelle (GO:0043226);; cellular component: ce…
CGI_10011889	CGI_10011889	0.805183	0.0300282	yes	up	--	--	--	--	--	--	--	--	--	S	Function unknown	hypothetical protein CGI_10011889 [Crassostrea gigas]	--
CGI_10001444	CGI_10001444	0.788088	0.0285499	yes	up	--	--	--	--	--	--	--	--	--	--	--	hypothetical protein CGI_10001444 [Crassostrea gigas]	--
CGI_10001553	CGI_10001553	0.785826	0.031904	yes	up	[LKJ]	Replication, recombination and repair;; Transcription;; Translation, ribosomal structure and biogenesis	Molecular Function: nucleotide binding (GO:0000166);; Biological Process: regulation of alternative mRNA splicing, via spliceosome (GO:0000381);; Cellular Component: P-body (GO:0000932);; Biological Process: gastrulation with mouth forming first (GO:0001703);; Biological Process: morphogenesis of an epithelium (GO:0002009);; Biological Process: nematode larval development (GO:0002119);; Molecular…	K03257|3.92169e-162|isc:IscW_ISCW015864|K03257 translation initiation factor 4A | (RefSeq) translation initiation factor 4F, helicase subunit, putative	RNA transport (ko03013)	[J]	Translation, ribosomal structure and biogenesis	DEAD/DEAH box helicase;; Helicase conserved C-terminal domain	Eukaryotic initiation factor 4A GN=eIF-4a OS=Drosophila melanogaster (Fruit fly) PE=1 SV=3	J	Translation, ribosomal structure and biogenesis	Eukaryotic initiation factor 4A-8 [Crassostrea gigas]	molecular function: binding (GO:0005488);; biological process: biological regulation (GO:0065007);; cellular component: cell (GO:0005623);; cellular component: macromolecular complex (GO:0032991);; cellular component: organelle (GO:0043226);; cellular component: cell part (GO:0044464);; biological process: multicellular organismal process (GO:0032501);; biological process: developmental process (…
Crassostrea_gigas_newGene_30486	--	0.782947	0.0223551	yes	up	--	--	--	--	--	--	--	--	--	--	--	PREDICTED: uncharacterized protein LOC105347094 [Crassostrea gigas]	--
CGI_10021170	CGI_10021170	0.73599	0.00143711	yes	up	--	--	--	K10153|1.67323e-33|lgi:LOTGIDRAFT_131646|K10153 interferon regulatory factor 2 | (RefSeq) hypothetical protein	--	--	--	Interferon regulatory factor transcription factor	--	K	Transcription	Interferon regulatory factor 2 [Crassostrea gigas]	--
CGI_10015917	CGI_10015917	0.727403	0.000723669	yes	up	--	--	Biological Process: nematode larval development (GO:0002119);; Molecular Function: calcium ion binding (GO:0005509);; Cellular Component: endoplasmic reticulum (GO:0005783);; Cellular Component: endoplasmic reticulum lumen (GO:0005788);; Biological Process: protein folding (GO:0006457);; Biological Process: response to stress (GO:0006950);; Biological Process: programmed cell death (GO:0012501);;…	K08057|1.49743e-137|lgi:LOTGIDRAFT_206609|K08057 calreticulin | (RefSeq) hypothetical protein	Protein processing in endoplasmic reticulum (ko04141);; Phagosome (ko04145)	[O]	Posttranslational modification, protein turnover, chaperones	Calreticulin family	Calreticulin (Precursor) GN=crt OS=Bombyx mori (Silk moth) PE=1 SV=1	O	Posttranslational modification, protein turnover, chaperones	Calreticulin [Crassostrea gigas]	biological process: multicellular organismal process (GO:0032501);; biological process: developmental process (GO:0032502);; biological process: single-organism process (GO:0044699);; molecular function: binding (GO:0005488);; cellular component: cell (GO:0005623);; cellular component: organelle (GO:0043226);; cellular component: cell part (GO:0044464);; cellular component: membrane-enclosed lume…
Crassostrea_gigas_newGene_27308	--	0.722985	1.8609e-07	yes	up	[M]	Cell wall/membrane/envelope biogenesis	--	K05094|0|crg:105347506|K05094 fibroblast growth factor receptor 3 [EC:2.7.10.1] | (RefSeq) uncharacterized LOC105347506	Endocytosis (ko04144)	[T]	Signal transduction mechanisms	Protein tyrosine kinase;; Protein kinase domain	Tyrosine-protein kinase csk-1 OS=Caenorhabditis elegans OX=6239 GN=csk-1 PE=1 SV=1	S	Function unknown	PREDICTED: uncharacterized protein LOC105347506 [Crassostrea gigas]	--
CGI_10002102	CGI_10002102	0.717122	0.0363004	yes	up	--	--	--	--	--	--	--	C1q domain	Heavy metal-binding protein HIP OS=Mytilus edulis (Blue mussel) PE=1 SV=1	W	Extracellular structures	Collagen alpha-2(VIII) chain [Crassostrea gigas]	--
CGI_10011043	CGI_10011043	0.715996	4.52059e-05	yes	up	--	--	--	K12230|2.39422e-15|dre:100002256|K12230 phosphoinositide 3-kinase adapter protein 1 | (RefSeq) pik3ap1, si:dkey-226b20.7; phosphoinositide-3-kinase adaptor protein 1	--	--	--	Dof, BCAP, and BANK (DBB) motif,	--	T	Signal transduction mechanisms	Phosphoinositide 3-kinase adapter protein 1 [Crassostrea gigas]	--
CGI_10015492	CGI_10015492	0.708392	0.00849502	yes	up	[O]	Posttranslational modification, protein turnover, chaperones	Molecular Function: ATP binding (GO:0005524);; Cellular Component: extracellular space (GO:0005615);; Cellular Component: nucleus (GO:0005634);; Cellular Component: mitochondrion (GO:0005739);; Cellular Component: endoplasmic reticulum lumen (GO:0005788);; Cellular Component: lipid droplet (GO:0005811);; Cellular Component: microtubule associated complex (GO:0005875);; Biological Process: obsolet…	K09490|0|ola:101157378|K09490 heat shock 70kDa protein 5 | (RefSeq) hspa5, BiP; heat shock protein family A (Hsp70) member 5	Protein export (ko03060);; Protein processing in endoplasmic reticulum (ko04141)	[O]	Posttranslational modification, protein turnover, chaperones	Hsp70 protein;; MreB/Mbl protein;; NAD-specific glutamate dehydrogenase	78 kDa glucose-regulated protein (Precursor) OS=Aplysia californica (California sea hare) PE=1 SV=1	O	Posttranslational modification, protein turnover, chaperones	78 kDa glucose-regulated protein [Crassostrea gigas]	molecular function: binding (GO:0005488);; cellular component: extracellular region (GO:0005576);; cellular component: extracellular region part (GO:0044421);; cellular component: cell (GO:0005623);; cellular component: organelle (GO:0043226);; cellular component: cell part (GO:0044464);; cellular component: membrane-enclosed lumen (GO:0031974);; cellular component: organelle part (GO:0044422);; …
CGI_10000865	CGI_10000865	0.702031	0.000460513	yes	up	--	--	Molecular Function: binding (GO:0005488);;	--	--	--	--	--	Zinc finger matrin-type protein CG9776 GN=CG9776 OS=Drosophila melanogaster (Fruit fly) PE=1 SV=1	K	Transcription	hypothetical protein CGI_10000865 [Crassostrea gigas]	molecular function: binding (GO:0005488)
CGI_10017015	CGI_10017015	0.661597	0.004878	yes	up	--	--	--	K17353|3.27036e-08|lgi:LOTGIDRAFT_231601|K17353 tetraspanin-18 | (RefSeq) hypothetical protein	--	--	--	Tetraspanin family	23 kDa integral membrane protein OS=Schistosoma japonicum (Blood fluke) PE=2 SV=1	R	General function prediction only	CD82 antigen [Crassostrea gigas]	--
CGI_10019707	CGI_10019707	0.656518	0.000293536	yes	up	[J]	Translation, ribosomal structure and biogenesis	Molecular Function: structural constituent of ribosome (GO:0003735);; Biological Process: translation (GO:0006412);; Biological Process: multicellular organism development (GO:0007275);; Cellular Component: cytosolic small ribosomal subunit (GO:0022627);; Biological Process: cell differentiation (GO:0030154);; Biological Process: oogenesis (GO:0048477);;	K02984|1.95193e-137|umr:103658013|K02984 small subunit ribosomal protein S3Ae | (RefSeq) RPS3A; ribosomal protein S3A	Ribosome (ko03010)	[J]	Translation, ribosomal structure and biogenesis	Ribosomal S3Ae family	40S ribosomal protein S3a GN=RPS3A OS=Aplysia californica (California sea hare) PE=3 SV=2	J	Translation, ribosomal structure and biogenesis	40S ribosomal protein S3a [Crassostrea gigas]	molecular function: structural molecule activity (GO:0005198);; biological process: metabolic process (GO:0008152);; biological process: cellular process (GO:0009987);; biological process: multicellular organismal process (GO:0032501);; biological process: developmental process (GO:0032502);; biological process: single-organism process (GO:0044699);; cellular component: cell (GO:0005623);; cellul…
CGI_10025730	CGI_10025730	0.653095	0.00193908	yes	up	[O]	Posttranslational modification, protein turnover, chaperones	Molecular Function: ATP binding (GO:0005524);; Cellular Component: polytene chromosome interband (GO:0005705);; Cellular Component: lipid droplet (GO:0005811);; Cellular Component: centrosome (GO:0005813);; Biological Process: obsolete ATP catabolic process (GO:0006200);; Biological Process: protein folding (GO:0006457);; Biological Process: protein phosphorylation (GO:0006468);; Biological Proce…	K09487|0|lgi:LOTGIDRAFT_197084|K09487 heat shock protein 90kDa beta | (RefSeq) hypothetical protein	Protein processing in endoplasmic reticulum (ko04141)	[O]	Posttranslational modification, protein turnover, chaperones	Hsp90 protein;; Histidine kinase-, DNA gyrase B-, and HSP90-like ATPase;; Histidine kinase-, DNA gyrase B-, and HSP90-like ATPase;; Copper amine oxidase, N3 domain	Heat shock protein 90 GN=HSP90 OS=Eimeria tenella (Coccidian parasite) PE=2 SV=1	O	Posttranslational modification, protein turnover, chaperones	Endoplasmin [Crassostrea gigas]	molecular function: binding (GO:0005488);; cellular component: cell (GO:0005623);; cellular component: organelle (GO:0043226);; cellular component: organelle part (GO:0044422);; cellular component: cell part (GO:0044464);; biological process: metabolic process (GO:0008152);; biological process: cellular process (GO:0009987);; biological process: single-organism process (GO:0044699);; biological p…
CGI_10025561	CGI_10025561	0.651721	0.00227798	yes	up	[C]	Energy production and conversion	Molecular Function: ATP citrate synthase activity (GO:0003878);; Molecular Function: succinate-CoA ligase (ADP-forming) activity (GO:0004775);; Molecular Function: ATP binding (GO:0005524);; Cellular Component: cytoplasm (GO:0005737);; Molecular Function: purine ribonucleoside binding (GO:0032550);; Molecular Function: purine ribonucleotide binding (GO:0032555);; Molecular Function: purine ribonu…	K01648|0|lgi:LOTGIDRAFT_201946|K01648 ATP citrate (pro-S)-lyase [EC:2.3.3.8] | (RefSeq) hypothetical protein	Citrate cycle (TCA cycle) (ko00020)	[C]	Energy production and conversion	Citrate synthase;; CoA-ligase;; CoA binding domain;; ATP-grasp domain	Probable ATP-citrate synthase GN=D1005.1 OS=Caenorhabditis elegans PE=2 SV=1	C	Energy production and conversion	ATP-citrate synthase [Crassostrea gigas]	molecular function: catalytic activity (GO:0003824);; biological process: metabolic process (GO:0008152);; molecular function: binding (GO:0005488);; cellular component: cell (GO:0005623);; cellular component: cell part (GO:0044464);; biological process: cellular process (GO:0009987)
CGI_10027697	CGI_10027697	0.639762	8.40549e-06	yes	up	--	--	--	--	--	[T]	Signal transduction mechanisms	SAM domain (Sterile alpha motif);; SAM domain (Sterile alpha motif)	--	T	Signal transduction mechanisms	Ankyrin repeat and sterile alpha motif domain-containing protein 1B [Crassostrea gigas]	--
CGI_10008247	CGI_10008247	0.628846	5.62667e-05	yes	up	[Z]	Cytoskeleton	Biological Process: establishment of mitotic spindle orientation (GO:0000132);; Cellular Component: astral microtubule (GO:0000235);; Biological Process: thigmotaxis (GO:0001966);; Biological Process: morphogenesis of an epithelium (GO:0002009);; Biological Process: nematode larval development (GO:0002119);; Molecular Function: GTPase activity (GO:0003924);; Molecular Function: structural constit…	K07374|0|dpe:Dper_GL12416|K07374 tubulin alpha | (RefSeq) GL12416 gene product from transcript GL12416-RA	Phagosome (ko04145)	[Z]	Cytoskeleton	Tubulin/FtsZ family, GTPase domain;; Tubulin C-terminal domain	Tubulin alpha-2/alpha-4 chain GN=TUB4 OS=Patella vulgata (Common limpet) PE=2 SV=1	Z	Cytoskeleton	Tubulin alpha-1C chain [Crassostrea gigas]	biological process: cellular process (GO:0009987);; biological process: single-organism process (GO:0044699);; biological process: localization (GO:0051179);; biological process: cellular component organization or biogenesis (GO:0071840);; cellular component: cell (GO:0005623);; cellular component: macromolecular complex (GO:0032991);; cellular component: organelle (GO:0043226);; cellular compone…
CGI_10015831	CGI_10015831	-0.607207	0.000966518	yes	down	--	--	Biological Process: nervous system development (GO:0007399);; Cellular Component: membrane (GO:0016020);; Molecular Function: phosphatidylinositol binding (GO:0035091);; Biological Process: regulation of cellular process (GO:0050794);; Biological Process: cellular response to stimulus (GO:0051716);;	--	--	[T]	Signal transduction mechanisms	PH domain	Protein melted homolog GN=K10B4.3 OS=Caenorhabditis elegans PE=3 SV=3	T	Signal transduction mechanisms	Ventricular zone-expressed PH domain-containing-like protein 1 [Crassostrea gigas]	biological process: multicellular organismal process (GO:0032501);; biological process: developmental process (GO:0032502);; biological process: single-organism process (GO:0044699);; cellular component: membrane (GO:0016020);; molecular function: binding (GO:0005488);; biological process: biological regulation (GO:0065007);; biological process: cellular process (GO:0009987);; biological process:…
CGI_10014958	CGI_10014958	-0.607481	0.000187115	yes	down	[F]	Nucleotide transport and metabolism	Biological Process: ribonucleoside triphosphate biosynthetic process (GO:0009201);; Biological Process: ribonucleotide biosynthetic process (GO:0009260);; Molecular Function: transferase activity (GO:0016740);; Biological Process: ribonucleoside biosynthetic process (GO:0042455);; Molecular Function: ion binding (GO:0043167);; Cellular Component: intracellular part (GO:0044424);; Biological Proce…	K19868|0|lgi:LOTGIDRAFT_107502|K19868 thioredoxin domain-containing protein 3 | (RefSeq) hypothetical protein	--	[F]	Nucleotide transport and metabolism	Nucleoside diphosphate kinase;; H-type lectin domain;; Thioredoxin	Thioredoxin domain-containing protein 3 homolog GN=NME8 OS=Heliocidaris crassispina (Sea urchin) PE=1 SV=1	FO	Nucleotide transport and metabolism;; Posttranslational modification, protein turnover, chaperones	Thioredoxin domain-containing protein 3-like protein [Crassostrea gigas]	biological process: metabolic process (GO:0008152);; biological process: cellular process (GO:0009987);; biological process: single-organism process (GO:0044699);; molecular function: catalytic activity (GO:0003824);; molecular function: binding (GO:0005488);; cellular component: cell (GO:0005623);; cellular component: cell part (GO:0044464);; biological process: biological regulation (GO:0065007)
CGI_10017778	CGI_10017778	-0.627038	0.0227753	yes	down	[E]	Amino acid transport and metabolism	Molecular Function: exopeptidase activity (GO:0008238);;	K01273|1.94691e-122|lgi:LOTGIDRAFT_200091|K01273 membrane dipeptidase [EC:3.4.13.19] | (RefSeq) hypothetical protein	--	[O]	Posttranslational modification, protein turnover, chaperones	Membrane dipeptidase (Peptidase family M19);; Animal haem peroxidase	--	O	Posttranslational modification, protein turnover, chaperones	Dipeptidase 1 [Crassostrea gigas]	molecular function: catalytic activity (GO:0003824);; biological process: metabolic process (GO:0008152)
CGI_10003369	CGI_10003369	-0.63686	0.00789293	yes	down	--	--	--	K06580|3.55271e-176|lgi:LOTGIDRAFT_111301|K06580 ammonium transporter Rh | (RefSeq) hypothetical protein	--	[UR]	Intracellular trafficking, secretion, and vesicular transport;; General function prediction only	Ammonium Transporter Family	Rhesus-like glycoprotein B GN=rhgB OS=Dictyostelium discoideum (Slime mold) PE=2 SV=1	P	Inorganic ion transport and metabolism	Ammonium transporter Rh type B-A [Crassostrea gigas]	--
CGI_10027579	CGI_10027579	-0.64564	0.00141371	yes	down	--	--	Biological Process: single-organism process (GO:0044699);; Biological Process: male mating behavior (GO:0060179);;	--	--	[T]	Signal transduction mechanisms	von Willebrand factor type D domain;; PAN domain	Salivary glue protein Sgs-3 (Precursor) GN=Sgs3 OS=Drosophila yakuba (Fruit fly) PE=2 SV=3	T	Signal transduction mechanisms	von Willebrand factor D and EGF domain-containing protein [Crassostrea gigas]	biological process: single-organism process (GO:0044699);; biological process: reproduction (GO:0000003);; biological process: reproductive process (GO:0022414);; biological process: multicellular organismal process (GO:0032501);; biological process: response to stimulus (GO:0050896);; biological process: multi-organism process (GO:0051704)
CGI_10005864	CGI_10005864	-0.645963	0.0258223	yes	down	[V]	Defense mechanisms	Biological Process: endocytosis (GO:0006897);; Biological Process: sex differentiation (GO:0007548);; Cellular Component: membrane (GO:0016020);; Cellular Component: cell part (GO:0044464);; Biological Process: single-organism cellular process (GO:0044763);; Biological Process: single-organism transport (GO:0044765);; Biological Process: single-organism developmental process (GO:0044767);; Biolog…	K05641|0|lgi:LOTGIDRAFT_212836|K05641 ATP-binding cassette, subfamily A (ABC1), member 1 | (RefSeq) hypothetical protein	ABC transporters (ko02010)	[IR]	Lipid transport and metabolism;; General function prediction only	ABC-2 family transporter protein;; ABC transporter;; AAA domain;; WD domain, G-beta repeat;; AAA ATPase domain;; AAA domain	ABC transporter A family member 6 GN=abcA6 OS=Dictyostelium discoideum (Slime mold) PE=3 SV=1	Q	Secondary metabolites biosynthesis, transport and catabolism	ATP-binding cassette sub-family A member 1 [Crassostrea gigas]	biological process: localization (GO:0051179);; biological process: reproductive process (GO:0022414);; biological process: developmental process (GO:0032502);; cellular component: membrane (GO:0016020);; cellular component: cell part (GO:0044464);; biological process: cellular process (GO:0009987);; biological process: single-organism process (GO:0044699);; biological process: cellular component…
CGI_10020253	CGI_10020253	-0.648922	0.00589249	yes	down	--	--	Biological Process: nematode larval development (GO:0002119);; Biological Process: phagocytosis (GO:0006909);; Biological Process: response to stress (GO:0006950);; Biological Process: nervous system development (GO:0007399);; Biological Process: cell recognition (GO:0008037);; Biological Process: cellular component organization (GO:0016043);; Biological Process: cell differentiation (GO:0030154)…	--	--	[T]	Signal transduction mechanisms	--	Cell death abnormality protein 1 (Precursor) GN=ced-1 OS=Caenorhabditis elegans PE=1 SV=1	T	Signal transduction mechanisms	Multiple epidermal growth factor-like domains 10 [Crassostrea gigas]	biological process: multicellular organismal process (GO:0032501);; biological process: developmental process (GO:0032502);; biological process: single-organism process (GO:0044699);; biological process: localization (GO:0051179);; biological process: response to stimulus (GO:0050896);; biological process: cellular process (GO:0009987);; biological process: cellular component organization or biog…
CGI_10002658	CGI_10002658	-0.6596	0.0429344	yes	down	--	--	Biological Process: single-organism process (GO:0044699);;	--	--	[I]	Lipid transport and metabolism	Lipoprotein amino terminal region;; Domain of unknown function (DUF1943);; Domain of Unknown Function (DUF1081)	Apolipophorin-1 (Precursor) OS=Locusta migratoria (Migratory locust) PE=1 SV=2	I	Lipid transport and metabolism	hypothetical protein CGI_10002658 [Crassostrea gigas]	biological process: single-organism process (GO:0044699)
CGI_10023700	CGI_10023700	-0.665162	8.20224e-06	yes	down	--	--	--	--	--	--	--	--	Spore coat protein SP96 GN=cotA OS=Dictyostelium discoideum (Slime mold) PE=1 SV=2	R	General function prediction only	hypothetical protein CGI_10023700 [Crassostrea gigas]	--
CGI_10013066	CGI_10013066	-0.69913	0.0226469	yes	down	--	--	--	--	--	--	--	C1q domain	Heavy metal-binding protein HIP OS=Mytilus edulis (Blue mussel) PE=1 SV=1	R	General function prediction only	Complement C1q tumor necrosis factor-related protein 3 [Crassostrea gigas]	--
CGI_10014823	CGI_10014823	-0.719252	0.00377762	yes	down	[R]	General function prediction only	Molecular Function: osmosensor activity (GO:0005034);; Molecular Function: cation channel activity (GO:0005261);; Molecular Function: acetylcholine transmembrane transporter activity (GO:0005277);; Biological Process: phagocytosis (GO:0006909);; Molecular Function: serotonin transmembrane transporter activity (GO:0015222);; Molecular Function: symporter activity (GO:0015293);; Biological Process:…	K05038|0|lgi:LOTGIDRAFT_223675|K05038 solute carrier family 6 (neurotransmitter transporter, amino acid) member 5/7/9/14 | (RefSeq) hypothetical protein	--	[T]	Signal transduction mechanisms	Sodium:neurotransmitter symporter family	Sodium-dependent serotonin transporter GN=SerT OS=Drosophila melanogaster (Fruit fly) PE=2 SV=1	P	Inorganic ion transport and metabolism	Sodium- and chloride-dependent glycine transporter 1 [Crassostrea gigas]	molecular function: receptor activity (GO:0004872);; molecular function: molecular transducer activity (GO:0060089);; biological process: cellular process (GO:0009987);; biological process: signaling (GO:0023052);; biological process: single-organism process (GO:0044699);; biological process: response to stimulus (GO:0050896);; biological process: biological regulation (GO:0065007);; molecular fu…
CGI_10004518	CGI_10004518	-0.733021	0.00654178	yes	down	--	--	Biological Process: neurogenesis (GO:0022008);;	--	--	[T]	Signal transduction mechanisms	Glutathione S-transferase, C-terminal domain;; Glutathione S-transferase, C-terminal domain;; Glutathione S-transferase, C-terminal domain	Failed axon connections GN=fax OS=Drosophila melanogaster (Fruit fly) PE=2 SV=1	T	Signal transduction mechanisms	hypothetical protein CGI_10004518 [Crassostrea gigas]	biological process: cellular process (GO:0009987);; biological process: developmental process (GO:0032502);; biological process: single-organism process (GO:0044699)
CGI_10016842	CGI_10016842	-0.755896	2.08997e-05	yes	down	--	--	Biological Process: cellular process (GO:0009987);; Biological Process: system development (GO:0048731);;	--	--	--	--	Wnt and FGF inhibitory regulator;; Ephrin type-A receptor 2 transmembrane domain;; WW-domain ligand protein	DNA-directed RNA polymerase II subunit RPB1 GN=rpb-1 OS=Caenorhabditis briggsae PE=3 SV=2	--	--	hypothetical protein CGI_10016842 [Crassostrea gigas]	biological process: cellular process (GO:0009987);; biological process: developmental process (GO:0032502)
CGI_10027863	CGI_10027863	-0.771501	1.14957e-05	yes	down	--	--	--	--	--	[U]	Intracellular trafficking, secretion, and vesicular transport	PACS-1 cytosolic sorting protein	--	U	Intracellular trafficking, secretion, and vesicular transport	Phosphofurin acidic cluster sorting protein 2 [Crassostrea gigas]	--
CGI_10006998	CGI_10006998	-0.785568	0.000621086	yes	down	--	--	--	--	--	--	--	DOMON domain;; SEA domain	MOXD1 homolog 2 GN=olf413 OS=Drosophila melanogaster (Fruit fly) PE=2 SV=1	T	Signal transduction mechanisms	DBH-like monooxygenase protein 2-like protein [Crassostrea gigas]	--
CGI_10005470	CGI_10005470	-0.793116	5.52139e-08	yes	down	[O]	Posttranslational modification, protein turnover, chaperones	Molecular Function: glutathione peroxidase activity (GO:0004602);; Biological Process: response to oxidative stress (GO:0006979);; Biological Process: multicellular organism development (GO:0007275);; Molecular Function: oxidoreductase activity (GO:0016491);; Biological Process: single-organism metabolic process (GO:0044710);; Biological Process: oxidation-reduction process (GO:0055114);;	K00432|2.80917e-37|hro:HELRODRAFT_192974|K00432 glutathione peroxidase [EC:1.11.1.9] | (RefSeq) hypothetical protein	Glutathione metabolism (ko00480);; Arachidonic acid metabolism (ko00590)	[O]	Posttranslational modification, protein turnover, chaperones	Glutathione peroxidase	Glutathione peroxidase GN=GPX1 OS=Schistosoma mansoni (Blood fluke) PE=1 SV=2	O	Posttranslational modification, protein turnover, chaperones	Glutathione peroxidase [Crassostrea gigas]	molecular function: catalytic activity (GO:0003824);; molecular function: antioxidant activity (GO:0016209);; biological process: metabolic process (GO:0008152);; biological process: single-organism process (GO:0044699);; biological process: response to stimulus (GO:0050896);; biological process: multicellular organismal process (GO:0032501);; biological process: developmental process (GO:0032502)
CGI_10000983	CGI_10000983	-0.795254	0.0296882	yes	down	--	--	--	--	--	--	--	C1q domain	Heavy metal-binding protein HIP OS=Mytilus edulis (Blue mussel) PE=1 SV=1	R	General function prediction only	Complement C1q tumor necrosis factor-related protein 3 [Crassostrea gigas]	--
CGI_10010837	CGI_10010837	-0.801366	0.0254334	yes	down	--	--	--	K04097|5.05754e-39|lgi:LOTGIDRAFT_238691|K04097 prostaglandin-H2 D-isomerase / glutathione transferase [EC:5.3.99.2 2.5.1.18] | (RefSeq) hypothetical protein	Glutathione metabolism (ko00480);; Arachidonic acid metabolism (ko00590);; Metabolism of xenobiotics by cytochrome P450 (ko00980);; Drug metabolism - cytochrome P450 (ko00982)	[O]	Posttranslational modification, protein turnover, chaperones	Glutathione S-transferase, N-terminal domain;; Glutathione S-transferase, C-terminal domain;; Glutathione S-transferase, C-terminal domain;; Glutathione S-transferase, N-terminal domain	S-crystallin SL11 OS=Ommastrephes sloanei (Arrow squid) PE=2 SV=1	O	Posttranslational modification, protein turnover, chaperones	S-crystallin SL11 [Crassostrea gigas]	--
Crassostrea_gigas_newGene_37782	--	-0.82924	0.0326442	yes	down	[D]	Cell cycle control, cell division, chromosome partitioning	--	--	--	[M]	Cell wall/membrane/envelope biogenesis	Ankyrin repeats (3 copies);; Ankyrin repeats (many copies);; Ankyrin repeat;; Ankyrin repeat;; Ankyrin repeats (many copies);; short chain dehydrogenase;; BING4CT (NUC141) domain;; Binding domain of Nse4/EID3 to Nse3-MAGE	Tankyrase OS=Drosophila melanogaster OX=7227 GN=Tnks PE=1 SV=1	S	Function unknown	Ankyrin-1 [Crassostrea gigas]	--
CGI_10024389	CGI_10024389	-0.835054	0.0050846	yes	down	--	--	--	K14354|3.78525e-84|shr:100923475|K14354 solute carrier organic anion transporter family, member 4A | (RefSeq) SLCO4A1; solute carrier organic anion transporter family member 4A1	--	[Q]	Secondary metabolites biosynthesis, transport and catabolism	Organic Anion Transporter Polypeptide (OATP) family;; Major Facilitator Superfamily;; Kazal-type serine protease inhibitor domain	--	Q	Secondary metabolites biosynthesis, transport and catabolism	Solute carrier organic anion transporter family member 4A1 [Crassostrea gigas]	--
CGI_10026694	CGI_10026694	-0.8403	5.45936e-09	yes	down	--	--	Molecular Function: helicase activity (GO:0004386);; Molecular Function: protein binding (GO:0005515);; Cellular Component: intracellular ribonucleoprotein complex (GO:0030529);; Biological Process: multicellular organismal process (GO:0032501);; Biological Process: developmental process (GO:0032502);; Biological Process: defense response to bacterium (GO:0042742);; Cellular Component: intracellu…	--	--	--	--	RNA recognition motif. (a.k.a. RRM, RBD, or RNP domain);; RNA recognition motif (a.k.a. RRM, RBD, or RNP domain);; RNA recognition motif. (a.k.a. RRM, RBD, or RNP domain);; RNA binding motif	RNA-binding protein cabeza GN=caz OS=Drosophila melanogaster (Fruit fly) PE=2 SV=2	R	General function prediction only	Myelin expression factor 2 [Crassostrea gigas]	molecular function: catalytic activity (GO:0003824);; biological process: metabolic process (GO:0008152);; molecular function: binding (GO:0005488);; cellular component: cell (GO:0005623);; cellular component: macromolecular complex (GO:0032991);; cellular component: cell part (GO:0044464);; biological process: multicellular organismal process (GO:0032501);; biological process: developmental proc…
CGI_10013791	CGI_10013791	-0.845616	0.0108189	yes	down	--	--	--	--	--	--	--	--	--	--	--	hypothetical protein CGI_10013791 [Crassostrea gigas]	--
CGI_10003377	CGI_10003377	-0.882703	0.0155666	yes	down	--	--	--	--	--	--	--	--	--	--	--	temptin [Haliotis discus discus]	--
Crassostrea_gigas_newGene_22232	--	-0.885175	0.0416454	yes	down	--	--	--	--	--	[R]	General function prediction only	Reverse transcriptase (RNA-dependent DNA polymerase);; zinc-binding in reverse transcriptase;; Caspase recruitment domain	Retrovirus-related Pol polyprotein from type-2 retrotransposable element R2DM OS=Drosophila melanogaster OX=7227 GN=pol PE=3 SV=1	S	Function unknown	PREDICTED: uncharacterized protein LOC105329319 [Crassostrea gigas]	--
Crassostrea_gigas_newGene_3858	--	-0.886133	0.031904	yes	down	--	--	--	--	--	--	--	--	--	S	Function unknown	PREDICTED: uncharacterized protein LOC105331468 isoform X1 [Crassostrea gigas]	--
CGI_10002652	CGI_10002652	-0.89639	0.00888966	yes	down	[Q]	Secondary metabolites biosynthesis, transport and catabolism	Biological Process: system process (GO:0003008);; Molecular Function: DNA binding (GO:0003677);; Molecular Function: monooxygenase activity (GO:0004497);; Molecular Function: neuropeptide hormone activity (GO:0005184);; Cellular Component: endoplasmic reticulum (GO:0005783);; Biological Process: anatomical structure morphogenesis (GO:0009653);; Biological Process: embryo development (GO:0009790);…	K07408|6.25387e-90|bfo:BRAFLDRAFT_121141|K07408 cytochrome P450 family 1 subfamily A polypeptide 1 [EC:1.14.14.1] | (RefSeq) hypothetical protein	Tryptophan metabolism (ko00380);; Retinol metabolism (ko00830);; Metabolism of xenobiotics by cytochrome P450 (ko00980)	[Q]	Secondary metabolites biosynthesis, transport and catabolism	Cytochrome P450	Cytochrome P450 2L1 GN=CYP2L1 OS=Panulirus argus (Caribbean spiny lobster) PE=1 SV=1	Q	Secondary metabolites biosynthesis, transport and catabolism	Steroid 17-alpha-hydroxylase/17,20 lyase [Crassostrea gigas]	biological process: multicellular organismal process (GO:0032501);; biological process: single-organism process (GO:0044699);; molecular function: binding (GO:0005488);; molecular function: catalytic activity (GO:0003824);; biological process: metabolic process (GO:0008152);; cellular component: cell (GO:0005623);; cellular component: organelle (GO:0043226);; cellular component: cell part (GO:004…
CGI_10020201	CGI_10020201	-0.897202	0.0419642	yes	down	--	--	--	--	--	--	--	--	--	T	Signal transduction mechanisms	hypothetical protein CGI_10020201 [Crassostrea gigas]	--
CGI_10024019	CGI_10024019	-0.898357	0.0296882	yes	down	--	--	Molecular Function: iron ion binding (GO:0005506);; Molecular Function: oxidoreductase activity, acting on paired donors, with incorporation or reduction of molecular oxygen, 2-oxoglutarate as one donor, and incorporation of one atom each of oxygen into both donors (GO:0016706);; Molecular Function: L-ascorbic acid binding (GO:0031418);; Biological Process: oxidation-reduction process (GO:0055114…	--	--	[B]	Chromatin structure and dynamics	Oxoglutarate and iron-dependent oxygenase degradation C-term;; Alcohol dehydrogenase transcription factor Myb/SANT-like	--	B	Chromatin structure and dynamics	2-oxoglutarate and iron-dependent oxygenase domain-containing protein 1 [Crassostrea gigas]	molecular function: binding (GO:0005488);; molecular function: catalytic activity (GO:0003824);; biological process: metabolic process (GO:0008152);; biological process: single-organism process (GO:0044699)
CGI_10000286	CGI_10000286	-0.905039	0.0416454	yes	down	--	--	Molecular Function: binding (GO:0005488);; Cellular Component: proteinaceous extracellular matrix (GO:0005578);; Cellular Component: cytoplasm (GO:0005737);; Biological Process: cell communication (GO:0007154);; Biological Process: nervous system development (GO:0007399);; Biological Process: embryo development (GO:0009790);; Biological Process: reproductive process (GO:0022414);; Biological Proc…	--	--	[T]	Signal transduction mechanisms	EGF-like domain;; EGF-like domain;; Calcium-binding EGF domain;; Human growth factor-like EGF;; Coagulation Factor Xa inhibitory site;; EGF domain;; Laminin EGF-like (Domains III and V)	Fibropellin-1 (Precursor) GN=EGF1 OS=Strongylocentrotus purpuratus (Purple sea urchin) PE=1 SV=2	T	Signal transduction mechanisms	Fibropellin-1, partial [Crassostrea gigas]	molecular function: binding (GO:0005488);; cellular component: extracellular region (GO:0005576);; cellular component: extracellular matrix (GO:0031012);; cellular component: extracellular region part (GO:0044421);; cellular component: cell (GO:0005623);; cellular component: cell part (GO:0044464);; biological process: cellular process (GO:0009987);; biological process: single-organism process (G…
CGI_10027698	CGI_10027698	-0.917409	3.52248e-05	yes	down	[R]	General function prediction only	Molecular Function: binding (GO:0005488);; Biological Process: multicellular organism development (GO:0007275);; Biological Process: sex determination (GO:0007530);; Biological Process: response to heat (GO:0009408);; Biological Process: response to external stimulus (GO:0009605);; Biological Process: single-organism behavior (GO:0044708);; Biological Process: single-organism cellular process (GO…	--	--	[T]	Signal transduction mechanisms	Ankyrin repeats (3 copies);; Ankyrin repeat;; Ankyrin repeats (many copies);; Ankyrin repeat;; Ankyrin repeats (many copies)	26S proteasome non-ATPase regulatory subunit 10 GN=psmD10 OS=Dictyostelium discoideum (Slime mold) PE=2 SV=1	T	Signal transduction mechanisms	Ankyrin repeat and sterile alpha motif domain-containing protein 1B [Crassostrea gigas]	molecular function: binding (GO:0005488);; biological process: multicellular organismal process (GO:0032501);; biological process: developmental process (GO:0032502);; biological process: single-organism process (GO:0044699);; biological process: reproductive process (GO:0022414);; biological process: response to stimulus (GO:0050896);; biological process: cellular process (GO:0009987);; biologic…
CGI_10026771	CGI_10026771	-0.940136	2.00858e-07	yes	down	--	--	--	K16060|1.55446e-44|tca:663905|K16060 baculoviral IAP repeat-containing protein 2/3 | (RefSeq) Tiap2; inhibitor of apoptosis 2	Ubiquitin mediated proteolysis (ko04120);; Apoptosis - multiple species (ko04215)	[DR]	Cell cycle control, cell division, chromosome partitioning;; General function prediction only	Inhibitor of Apoptosis domain;; Zinc finger, C3HC4 type (RING finger)	Apoptosis 2 inhibitor GN=Iap2 OS=Drosophila melanogaster (Fruit fly) PE=2 SV=3	O	Posttranslational modification, protein turnover, chaperones	Apoptosis 2 inhibitor [Crassostrea gigas]	--
CGI_10015272	CGI_10015272	-0.944225	0.00831424	yes	down	--	--	--	--	--	--	--	B-box zinc finger;; NHL repeat	--	R	General function prediction only	Tripartite motif-containing protein 3 [Crassostrea gigas]	--
CGI_10001267	CGI_10001267	-0.946808	0.0156816	yes	down	--	--	--	--	--	[O]	Posttranslational modification, protein turnover, chaperones	--	--	O	Posttranslational modification, protein turnover, chaperones	Heat shock 70 kDa protein 12A [Crassostrea gigas]	--
CGI_10006433	CGI_10006433	-0.947094	0.0433664	yes	down	--	--	--	--	--	--	--	--	--	--	--	hypothetical protein CGI_10006433 [Crassostrea gigas]	--
CGI_10010255	CGI_10010255	-0.958171	0.0421335	yes	down	--	--	--	--	--	--	--	Thyroglobulin type-1 repeat	--	S	Function unknown	hypothetical protein CGI_10010255 [Crassostrea gigas]	--
Crassostrea_gigas_newGene_4961	--	-0.961563	0.00666313	yes	down	[L]	Replication, recombination and repair	--	--	--	[O]	Posttranslational modification, protein turnover, chaperones	Dynamin family;; 50S ribosome-binding GTPase	Transmembrane GTPase Marf OS=Drosophila melanogaster OX=7227 GN=Marf PE=1 SV=1	T	Signal transduction mechanisms	PREDICTED: transmembrane GTPase Marf-like [Crassostrea gigas]	--
CGI_10021046	CGI_10021046	-0.975382	0.000753959	yes	down	--	--	--	--	--	--	--	--	--	--	--	hypothetical protein CGI_10021046 [Crassostrea gigas]	--
CGI_10001622	CGI_10001622	-0.982035	1.08868e-05	yes	down	--	--	Biological Process: embryonic development via the syncytial blastoderm (GO:0001700);; Biological Process: regionalization (GO:0003002);; Molecular Function: nucleic acid binding (GO:0003676);; Molecular Function: binding (GO:0005488);; Biological Process: regulation of transcription, DNA-templated (GO:0006355);; Biological Process: cell surface receptor signaling pathway (GO:0007166);; Biological…	--	--	--	--	--	Protein enabled GN=ena OS=Drosophila melanogaster (Fruit fly) PE=1 SV=4	--	--	hypothetical protein CGI_10001622 [Crassostrea gigas]	biological process: multicellular organismal process (GO:0032501);; biological process: developmental process (GO:0032502);; biological process: single-organism process (GO:0044699);; molecular function: binding (GO:0005488);; biological process: biological regulation (GO:0065007);; biological process: cellular process (GO:0009987);; biological process: signaling (GO:0023052);; biological process…
Crassostrea_gigas_newGene_16940	--	-0.983357	0.00554293	yes	down	--	--	Molecular Function: GTPase activator activity (GO:0005096);; Biological Process: positive regulation of GTPase activity (GO:0043547);; Biological Process: regulation of small GTPase mediated signal transduction (GO:0051056);;	--	--	[S]	Function unknown	--	--	S	Function unknown	PREDICTED: ral GTPase-activating protein subunit beta-like [Crassostrea gigas]	molecular function: enzyme regulator activity (GO:0030234);; biological process: biological regulation (GO:0065007)
CGI_10017108	CGI_10017108	-0.990537	0.00676565	yes	down	--	--	Molecular Function: catalytic activity (GO:0003824);; Molecular Function: monooxygenase activity (GO:0004497);; Molecular Function: binding (GO:0005488);; Biological Process: metabolic process (GO:0008152);; Biological Process: cellular process (GO:0009987);; Biological Process: single-organism behavior (GO:0044708);; Biological Process: nervous system process (GO:0050877);; Biological Process: m…	K00503|1.37151e-158|lgi:LOTGIDRAFT_233458|K00503 dopamine beta-monooxygenase [EC:1.14.17.1] | (RefSeq) hypothetical protein	Tyrosine metabolism (ko00350)	[E]	Amino acid transport and metabolism	Copper type II ascorbate-dependent monooxygenase, C-terminal domain;; Copper type II ascorbate-dependent monooxygenase, N-terminal domain	Tyramine beta-hydroxylase (Precursor) GN=tbh-1 OS=Caenorhabditis briggsae PE=3 SV=1	E	Amino acid transport and metabolism	Tyramine beta-hydroxylase [Crassostrea gigas]	molecular function: catalytic activity (GO:0003824);; biological process: metabolic process (GO:0008152);; biological process: single-organism process (GO:0044699);; molecular function: binding (GO:0005488);; biological process: cellular process (GO:0009987);; biological process: response to stimulus (GO:0050896);; biological process: multicellular organismal process (GO:0032501);; biological pro…
CGI_10025441	CGI_10025441	-0.993809	0.0268698	yes	down	--	--	Molecular Function: acetylcholine-gated cation-selective channel activity (GO:0004889);; Cellular Component: integral component of plasma membrane (GO:0005887);; Biological Process: ion transport (GO:0006811);; Biological Process: chemical synaptic transmission (GO:0007268);; Biological Process: multicellular organism development (GO:0007275);; Cellular Component: membrane (GO:0016020);; Biologic…	--	--	[T]	Signal transduction mechanisms	Neurotransmitter-gated ion-channel ligand binding domain;; Neurotransmitter-gated ion-channel transmembrane region;; Polycystin cation channel	Acetylcholine receptor subunit alpha-like 2 (Precursor) GN=nAcRalpha-96Ab OS=Drosophila melanogaster (Fruit fly) PE=2 SV=1	T	Signal transduction mechanisms	Neuronal acetylcholine receptor subunit alpha-10 [Crassostrea gigas]	molecular function: transporter activity (GO:0005215);; biological process: cellular process (GO:0009987);; biological process: single-organism process (GO:0044699);; biological process: localization (GO:0051179);; cellular component: cell (GO:0005623);; cellular component: membrane (GO:0016020);; cellular component: membrane part (GO:0044425);; cellular component: cell part (GO:0044464);; biolog…
CGI_10001076	CGI_10001076	-0.996685	0.0226469	yes	down	--	--	--	--	--	--	--	--	--	S	Function unknown	hypothetical protein CGI_10001076 [Crassostrea gigas]	--
CGI_10017851	CGI_10017851	-0.998991	0.0234424	yes	down	--	--	--	--	--	--	--	C1q domain	--	--	--	hypothetical protein CGI_10017851 [Crassostrea gigas]	--
CGI_10025922	CGI_10025922	-1.00024	0.0172287	yes	down	[A]	RNA processing and modification	Molecular Function: zinc ion binding (GO:0008270);;	K10656|1.67421e-97|lgi:LOTGIDRAFT_235776|K10656 E3 ubiquitin-protein ligase MARCH1/8 [EC:2.3.2.27] | (RefSeq) hypothetical protein	--	[A]	RNA processing and modification	RING-variant domain	--	A	RNA processing and modification	E3 ubiquitin-protein ligase MARCH1 [Crassostrea gigas]	molecular function: binding (GO:0005488)
CGI_10022224	CGI_10022224	-1.00569	0.025189	yes	down	--	--	--	--	--	--	--	--	--	--	--	hypothetical protein CGI_10022224 [Crassostrea gigas]	--
CGI_10011833	CGI_10011833	-1.01462	0.0226469	yes	down	--	--	Molecular Function: RNA polymerase II regulatory region sequence-specific DNA binding (GO:0000977);; Molecular Function: transcription factor activity, RNA polymerase II distal enhancer sequence-specific binding (GO:0003705);; Cellular Component: nucleus (GO:0005634);; Cellular Component: cytoplasm (GO:0005737);; Biological Process: periodic partitioning by pair rule gene (GO:0007366);; Biologica…	--	--	[O]	Posttranslational modification, protein turnover, chaperones	Homeobox domain	Paired box protein Pax-6 GN=ey OS=Drosophila melanogaster (Fruit fly) PE=2 SV=3	O	Posttranslational modification, protein turnover, chaperones	Uncharacterized protein C3orf32 [Crassostrea gigas]	molecular function: binding (GO:0005488);; molecular function: nucleic acid binding transcription factor activity (GO:0001071);; biological process: metabolic process (GO:0008152);; biological process: cellular process (GO:0009987);; biological process: biological regulation (GO:0065007);; cellular component: cell (GO:0005623);; cellular component: organelle (GO:0043226);; cellular component: cel…
CGI_10001849	CGI_10001849	-1.02017	0.000306531	yes	down	--	--	Molecular Function: catalytic activity (GO:0003824);; Molecular Function: monooxygenase activity (GO:0004497);; Molecular Function: binding (GO:0005488);; Biological Process: metabolic process (GO:0008152);; Biological Process: cellular process (GO:0009987);; Biological Process: single-organism behavior (GO:0044708);; Biological Process: nervous system process (GO:0050877);; Biological Process: m…	K00503|1.93623e-128|lgi:LOTGIDRAFT_233458|K00503 dopamine beta-monooxygenase [EC:1.14.17.1] | (RefSeq) hypothetical protein	Tyrosine metabolism (ko00350)	[E]	Amino acid transport and metabolism	Copper type II ascorbate-dependent monooxygenase, C-terminal domain;; Copper type II ascorbate-dependent monooxygenase, N-terminal domain	Tyramine beta-hydroxylase (Precursor) GN=tbh-1 OS=Caenorhabditis briggsae PE=3 SV=1	E	Amino acid transport and metabolism	Dopamine beta-hydroxylase, partial [Crassostrea gigas]	molecular function: catalytic activity (GO:0003824);; biological process: metabolic process (GO:0008152);; biological process: single-organism process (GO:0044699);; molecular function: binding (GO:0005488);; biological process: cellular process (GO:0009987);; biological process: response to stimulus (GO:0050896);; biological process: multicellular organismal process (GO:0032501);; biological pro…
Crassostrea_gigas_newGene_5472	--	-1.0377	0.0149764	yes	down	--	--	Cellular Component: integral component of membrane (GO:0016021);;	--	--	--	--	C1q domain	Heavy metal-binding protein HIP OS=Mytilus edulis OX=6550 PE=1 SV=1	S	Function unknown	PREDICTED: complement C1q tumor necrosis factor-related protein 2-like [Crassostrea gigas]	cellular component: membrane (GO:0016020);; cellular component: membrane part (GO:0044425)
Crassostrea_gigas_newGene_23141	--	-1.04649	0.0140085	yes	down	--	--	--	--	--	--	--	--	--	S	Function unknown	PREDICTED: uncharacterized protein LOC109618415 [Crassostrea gigas]	--
CGI_10001464	CGI_10001464	-1.05873	0.00926874	yes	down	[S]	Function unknown	--	K11997|7.53794e-10|bfo:BRAFLDRAFT_69798|K11997 tripartite motif-containing protein 2/3 | (RefSeq) hypothetical protein	--	--	--	NHL repeat;; B-box zinc finger;; SMP-30/Gluconolaconase/LRE-like region;; Archaea bacterial proteins of unknown function	E3 ubiquitin-protein ligase arc-1 GN=arc-1 OS=Caenorhabditis elegans PE=3 SV=3	R	General function prediction only	Tripartite motif-containing protein 3 [Crassostrea gigas]	--
Crassostrea_gigas_newGene_6511	--	-1.08382	0.00143914	yes	down	--	--	Cellular Component: COP9 signalosome (GO:0008180);; Biological Process: COP9 signalosome assembly (GO:0010387);; Biological Process: protein deneddylation (GO:0010388);;	K12175|3.75603e-119|crg:105326129|K12175 COP9 signalosome complex subunit 1 | (RefSeq) COP9 signalosome complex subunit 1-like	--	[OT]	Posttranslational modification, protein turnover, chaperones;; Signal transduction mechanisms	PCI domain	COP9 signalosome complex subunit 1b OS=Drosophila melanogaster OX=7227 GN=CSN1b PE=2 SV=1	O	Posttranslational modification, protein turnover, chaperones	COP9 signalosome complex subunit 1 [Crassostrea gigas]	cellular component: cell (GO:0005623);; cellular component: macromolecular complex (GO:0032991);; cellular component: organelle (GO:0043226);; cellular component: organelle part (GO:0044422);; cellular component: cell part (GO:0044464);; biological process: cellular component organization or biogenesis (GO:0071840);; biological process: metabolic process (GO:0008152);; biological process: cellula…
CGI_10002045	CGI_10002045	-1.09395	0.00146224	yes	down	--	--	Biological Process: single organismal cell-cell adhesion (GO:0016337);; Molecular Function: carbohydrate binding (GO:0030246);;	K05467|1.6259e-44|ocu:100348305|K05467 angiopoietin 4 | (RefSeq) ANGPT4; angiopoietin 4	Ras signaling pathway (ko04014);; Rap1 signaling pathway (ko04015);; HIF-1 signaling pathway (ko04066);; PI3K-Akt signaling pathway (ko04151)	[R]	General function prediction only	Fibrinogen beta and gamma chains, C-terminal globular domain	Fibrinogen-like protein A (Precursor) OS=Parastichopus parvimensis (Warty sea cucumber) PE=2 SV=1	R	General function prediction only	Fibrinogen C domain-containing protein 1 [Crassostrea gigas]	biological process: biological adhesion (GO:0022610);; biological process: single-organism process (GO:0044699);; molecular function: binding (GO:0005488)
Crassostrea_gigas_newGene_36777	--	-1.11565	0.00149827	yes	down	[T]	Signal transduction mechanisms	Biological Process: protein phosphorylation (GO:0006468);; Molecular Function: kinase activity (GO:0016301);;	--	--	[T]	Signal transduction mechanisms	Protein tyrosine kinase;; Protein kinase domain;; Protein kinase domain;; Protein tyrosine kinase	Probable serine/threonine-protein kinase gdt4 OS=Dictyostelium discoideum OX=44689 GN=gdt4 PE=3 SV=2	T	Signal transduction mechanisms	PREDICTED: uncharacterized protein LOC105337227 [Crassostrea gigas]	biological process: metabolic process (GO:0008152);; biological process: cellular process (GO:0009987);; molecular function: catalytic activity (GO:0003824)
Crassostrea_gigas_newGene_19207	--	-1.13057	0.000777529	yes	down	--	--	--	--	--	--	--	Immunoglobulin I-set domain;; Immunoglobulin domain;; Immunoglobulin domain;; Immunoglobulin domain	--	--	--	PREDICTED: B-cell receptor CD22-like [Crassostrea gigas]	--
CGI_10016480	CGI_10016480	-1.19016	0.000753959	yes	down	--	--	Cellular Component: plasma membrane (GO:0005886);; Biological Process: transport (GO:0006810);; Biological Process: multicellular organism development (GO:0007275);; Biological Process: behavior (GO:0007610);; Molecular Function: ligand-gated ion channel activity (GO:0015276);; Cellular Component: integral component of membrane (GO:0016021);; Biological Process: single-organism cellular process (…	K05312|4.61394e-49|lgi:LOTGIDRAFT_52159|K05312 nicotinic acetylcholine receptor, invertebrate | (RefSeq) hypothetical protein	--	[T]	Signal transduction mechanisms	Neurotransmitter-gated ion-channel ligand binding domain;; Neurotransmitter-gated ion-channel transmembrane region	Ligand-gated ion channel 4 (Precursor) GN=lgc-4 OS=Caenorhabditis briggsae PE=3 SV=2	T	Signal transduction mechanisms	Neuronal acetylcholine receptor subunit beta-3 [Crassostrea gigas]	cellular component: cell (GO:0005623);; cellular component: membrane (GO:0016020);; cellular component: cell part (GO:0044464);; biological process: localization (GO:0051179);; biological process: multicellular organismal process (GO:0032501);; biological process: developmental process (GO:0032502);; biological process: single-organism process (GO:0044699);; biological process: response to stimul…
CGI_10015137	CGI_10015137	-1.19134	0.00187561	yes	down	[RTKL]	General function prediction only;; Signal transduction mechanisms;; Transcription;; Replication, recombination and repair	Biological Process: cell morphogenesis (GO:0000902);; Molecular Function: protein serine/threonine kinase activity (GO:0004674);; Molecular Function: binding (GO:0005488);; Cellular Component: cytoplasm (GO:0005737);; Biological Process: regulation of transcription, DNA-templated (GO:0006355);; Biological Process: protein phosphorylation (GO:0006468);; Biological Process: embryo development (GO:0…	K05688|2.18773e-58|mze:101472469|K05688 PTEN induced putative kinase 1 [EC:2.7.11.1] | (RefSeq) pink1; PTEN induced putative kinase 1	--	[T]	Signal transduction mechanisms	Protein kinase domain;; Protein tyrosine kinase	Serine/threonine-protein kinase pink-1, mitochondrial (Precursor) GN=pink-1 OS=Caenorhabditis elegans PE=3 SV=2	T	Signal transduction mechanisms	Serine/threonine-protein kinase PINK1, mitochondrial [Crassostrea gigas]	biological process: cellular process (GO:0009987);; biological process: developmental process (GO:0032502);; biological process: single-organism process (GO:0044699);; biological process: cellular component organization or biogenesis (GO:0071840);; molecular function: catalytic activity (GO:0003824);; biological process: metabolic process (GO:0008152);; molecular function: binding (GO:0005488);; …
Crassostrea_gigas_newGene_39025	--	-1.19358	2.44795e-05	yes	down	[R]	General function prediction only	--	--	--	[TV]	Signal transduction mechanisms;; Defense mechanisms	Lectin C-type domain	Perlucin OS=Haliotis laevigata OX=36097 PE=1 SV=3	S	Function unknown	PREDICTED: perlucin-like [Crassostrea gigas]	--
CGI_10017830	CGI_10017830	-1.19845	0.000941101	yes	down	--	--	Molecular Function: peptidase activity (GO:0008233);;	K01408|0|lgi:LOTGIDRAFT_232210|K01408 insulysin [EC:3.4.24.56] | (RefSeq) hypothetical protein	--	[O]	Posttranslational modification, protein turnover, chaperones	Insulinase (Peptidase family M16);; Peptidase M16 inactive domain	Insulin-degrading enzyme GN=Ide OS=Drosophila melanogaster (Fruit fly) PE=1 SV=4	O	Posttranslational modification, protein turnover, chaperones	Insulin-degrading enzyme [Crassostrea gigas]	molecular function: catalytic activity (GO:0003824);; biological process: metabolic process (GO:0008152)
Crassostrea_gigas_newGene_15457	--	-1.19915	0.000294143	yes	down	--	--	Cellular Component: membrane (GO:0016020);;	--	--	[T]	Signal transduction mechanisms	Immunoglobulin domain;; Immunoglobulin domain;; Immunoglobulin domain;; Immunoglobulin I-set domain;; Ig-like domain on T-cell surface glycoprotein CD3 epsilon chain	--	S	Function unknown	PREDICTED: myelin-associated glycoprotein isoform X3 [Crassostrea gigas]	cellular component: membrane (GO:0016020)
CGI_10003706	CGI_10003706	-1.20047	0.00149827	yes	down	[S]	Function unknown	--	--	--	[O]	Posttranslational modification, protein turnover, chaperones	NHL repeat	B-box type zinc finger protein ncl-1 GN=ncl-1 OS=Caenorhabditis elegans PE=1 SV=1	S	Function unknown	Tripartite motif-containing protein 2 [Crassostrea gigas]	--
CGI_10014779	CGI_10014779	-1.21652	0.000881227	yes	down	--	--	--	--	--	--	--	PAN domain	--	--	--	hypothetical protein CGI_10014779 [Crassostrea gigas]	--
CGI_10003808	CGI_10003808	-1.21731	0.000201085	yes	down	[L]	Replication, recombination and repair	Biological Process: morphogenesis of an epithelium (GO:0002009);; Biological Process: nematode larval development (GO:0002119);; Molecular Function: DNA topoisomerase type I activity (GO:0003917);; Cellular Component: nucleolus (GO:0005730);; Biological Process: receptor-mediated endocytosis (GO:0006898);; Biological Process: determination of adult lifespan (GO:0008340);; Biological Process: gona…	K03163|1.69202e-60|mcc:696782|K03163 DNA topoisomerase I [EC:5.99.1.2] | (RefSeq) TOP1MT; topoisomerase (DNA) I, mitochondrial	--	[L]	Replication, recombination and repair	Eukaryotic DNA topoisomerase I, catalytic core;; C-terminal topoisomerase domain	DNA topoisomerase 1 GN=top-1 OS=Caenorhabditis elegans PE=2 SV=1	L	Replication, recombination and repair	DNA topoisomerase 1 [Crassostrea gigas]	biological process: developmental process (GO:0032502);; biological process: single-organism process (GO:0044699);; biological process: multicellular organismal process (GO:0032501);; molecular function: catalytic activity (GO:0003824);; biological process: metabolic process (GO:0008152);; cellular component: cell (GO:0005623);; cellular component: organelle (GO:0043226);; cellular component: org…
CGI_10009230	CGI_10009230	-1.24742	0.000138058	yes	down	--	--	Molecular Function: cysteine-type endopeptidase activity (GO:0004197);; Cellular Component: extracellular region (GO:0005576);; Cellular Component: lysosome (GO:0005764);; Biological Process: proteolysis (GO:0006508);; Molecular Function: structural constituent of chitin-based larval cuticle (GO:0008010);; Molecular Function: peptidase activity (GO:0008233);; Biological Process: larval chitin-bas…	K01365|6.19741e-75|nve:NEMVE_v1g181181|K01365 cathepsin L [EC:3.4.22.15] | (RefSeq) hypothetical protein	Lysosome (ko04142);; Phagosome (ko04145)	[O]	Posttranslational modification, protein turnover, chaperones	Papain family cysteine protease	Cathepsin L light chain (Precursor) GN=Cp1 OS=Drosophila melanogaster (Fruit fly) PE=2 SV=2	O	Posttranslational modification, protein turnover, chaperones	Cathepsin L [Crassostrea gigas]	molecular function: catalytic activity (GO:0003824);; biological process: metabolic process (GO:0008152);; cellular component: extracellular region (GO:0005576);; cellular component: cell (GO:0005623);; cellular component: organelle (GO:0043226);; cellular component: cell part (GO:0044464);; molecular function: structural molecule activity (GO:0005198);; biological process: multicellular organism…
Crassostrea_gigas_newGene_20431	--	-1.29151	0.000365958	yes	down	--	--	--	--	--	--	--	Peptidase family S64	--	--	--	PREDICTED: uncharacterized protein LOC105340253 [Crassostrea gigas]	--
CGI_10026860	CGI_10026860	-1.29307	0.000212376	yes	down	--	--	--	K16060|6.485e-51|tca:663905|K16060 baculoviral IAP repeat-containing protein 2/3 | (RefSeq) Tiap2; inhibitor of apoptosis 2	Ubiquitin mediated proteolysis (ko04120);; Apoptosis - multiple species (ko04215)	[DR]	Cell cycle control, cell division, chromosome partitioning;; General function prediction only	Inhibitor of Apoptosis domain;; Zinc finger, C3HC4 type (RING finger)	Apoptosis 2 inhibitor GN=Iap2 OS=Drosophila melanogaster (Fruit fly) PE=2 SV=3	O	Posttranslational modification, protein turnover, chaperones	Putative inhibitor of apoptosis [Crassostrea gigas]	--
Crassostrea_gigas_newGene_36317	--	-1.31249	0.000231723	yes	down	--	--	--	--	--	--	--	Peptidase family S64	--	--	--	PREDICTED: uncharacterized protein LOC105346292 [Crassostrea gigas]	--
CGI_10027954	CGI_10027954	-1.31494	0.000198554	yes	down	[R]	General function prediction only	--	K17623|2.07945e-83|lgi:LOTGIDRAFT_198690|K17623 pseudouridine 5'-phosphatase [EC:3.1.3.96] | (RefSeq) hypothetical protein	--	[R]	General function prediction only	Haloacid dehalogenase-like hydrolase;; haloacid dehalogenase-like hydrolase;; HAD-hyrolase-like	Probable pseudouridine-5&apos;-monophosphatase GN=Gs1l OS=Drosophila melanogaster (Fruit fly) PE=2 SV=2	R	General function prediction only	Haloacid dehalogenase-like hydrolase domain-containing protein 1A [Crassostrea gigas]	--
Crassostrea_gigas_newGene_36568	--	-1.31697	0.000138345	yes	down	--	--	--	--	--	--	--	Pao retrotransposon peptidase;; Integrase core domain	--	S	Function unknown	PREDICTED: uncharacterized protein LOC105332514 [Crassostrea gigas]	--
CGI_10017365	CGI_10017365	-1.33155	4.02584e-05	yes	down	--	--	--	--	--	[DK]	Cell cycle control, cell division, chromosome partitioning;; Transcription	C1q domain	Heavy metal-binding protein HIP OS=Mytilus edulis (Blue mussel) PE=1 SV=1	S	Function unknown	Complement C1q tumor necrosis factor-related protein 3 [Crassostrea gigas]	--
CGI_10016696	CGI_10016696	-1.34973	0.000104992	yes	down	--	--	--	--	--	--	--	--	--	--	--	hypothetical protein CGI_10016696 [Crassostrea gigas]	--
CGI_10007687	CGI_10007687	-1.36095	1.47985e-05	yes	down	--	--	--	--	--	--	--	--	--	L	Replication, recombination and repair	hypothetical protein CGI_10007687 [Crassostrea gigas]	--
CGI_10017364	CGI_10017364	-1.38997	3.52248e-05	yes	down	--	--	--	--	--	--	--	C1q domain	Heavy metal-binding protein HIP OS=Mytilus edulis (Blue mussel) PE=1 SV=1	R	General function prediction only	Complement C1q tumor necrosis factor-related protein 3 [Crassostrea gigas]	--
Crassostrea_gigas_newGene_7956	--	-1.43506	7.03312e-06	yes	down	--	--	--	--	--	--	--	--	--	--	--	--	--
CGI_10025945	CGI_10025945	-1.49734	5.68392e-06	yes	down	--	--	Biological Process: microtubule cytoskeleton organization (GO:0000226);; Molecular Function: catalytic activity (GO:0003824);; Molecular Function: binding (GO:0005488);; Biological Process: lipid metabolic process (GO:0006629);; Cellular Component: microtubule cytoskeleton (GO:0015630);; Biological Process: cellular metabolic process (GO:0044237);;	K19538|0|cmy:102937655|K19538 retinitis pigmentosa 1 | (RefSeq) uncharacterized LOC102937655	--	[PT]	Inorganic ion transport and metabolism;; Signal transduction mechanisms	PLAT/LH2 domain;; Doublecortin;; Fibroblast growth factor;; Embryo-specific protein 3, (ATS3)	Serine/threonine-protein kinase zyg-8 GN=zyg-8 OS=Caenorhabditis elegans PE=1 SV=1	PT	Inorganic ion transport and metabolism;; Signal transduction mechanisms	Lipoxygenase-like protein domain-containing protein 1 [Crassostrea gigas]	biological process: cellular process (GO:0009987);; biological process: single-organism process (GO:0044699);; biological process: cellular component organization or biogenesis (GO:0071840);; molecular function: catalytic activity (GO:0003824);; molecular function: binding (GO:0005488);; biological process: metabolic process (GO:0008152);; cellular component: cell (GO:0005623);; cellular componen…
CGI_10021795	CGI_10021795	-1.59616	2.47099e-07	yes	down	--	--	--	--	--	--	--	PAN domain	--	S	Function unknown	hypothetical protein CGI_10021795 [Crassostrea gigas]	--
CGI_10007809	CGI_10007809	-1.63417	1.11393e-07	yes	down	--	--	--	K19951|1.7982e-94|lgi:LOTGIDRAFT_152898|K19951 TBC1 domain family member 8/9 | (RefSeq) hypothetical protein	--	[R]	General function prediction only	--	Uncharacterized protein DDB_G0271670 (Precursor) GN=DDB_G0271670 OS=Dictyostelium discoideum (Slime mold) PE=4 SV=1	R	General function prediction only	TBC1 domain family member 9 [Crassostrea gigas]	--
CGI_10021132	CGI_10021132	-1.64825	3.7697e-13	yes	down	[S]	Function unknown	--	--	--	--	--	NHL repeat;; B-box zinc finger	--	O	Posttranslational modification, protein turnover, chaperones	Tripartite motif-containing protein 3 [Crassostrea gigas]	--
Crassostrea_gigas_newGene_36548	--	-1.6617	7.07768e-08	yes	down	--	--	--	--	--	--	--	Protein of unknown function (DUF3987)	--	--	--	PREDICTED: uncharacterized protein LOC105326327 [Crassostrea gigas]	--
CGI_10012532	CGI_10012532	-1.70604	1.71388e-14	yes	down	[O]	Posttranslational modification, protein turnover, chaperones	Molecular Function: catalytic activity (GO:0003824);; Molecular Function: protein binding (GO:0005515);; Biological Process: cellular protein metabolic process (GO:0044267);;	K10598|3.09641e-36|hro:HELRODRAFT_185601|K10598 peptidyl-prolyl cis-trans isomerase-like 2 [EC:5.2.1.8] | (RefSeq) hypothetical protein	Ubiquitin mediated proteolysis (ko04120)	[O]	Posttranslational modification, protein turnover, chaperones	--	Peptidyl-prolyl cis-trans isomerase 4 GN=cyn-4 OS=Caenorhabditis elegans PE=1 SV=3	O	Posttranslational modification, protein turnover, chaperones	PREDICTED: peptidyl-prolyl cis-trans isomerase-like 2-like [Aplysia californica]	molecular function: catalytic activity (GO:0003824);; molecular function: binding (GO:0005488);; biological process: metabolic process (GO:0008152);; biological process: cellular process (GO:0009987)
Crassostrea_gigas_newGene_8205	--	-1.83212	1.49225e-09	yes	down	--	--	--	--	--	--	--	MYND finger	--	--	--	PREDICTED: uncharacterized protein LOC105340054 [Crassostrea gigas]	--
CGI_10022180	CGI_10022180	-1.84031	2.72019e-09	yes	down	--	--	--	--	--	--	--	--	--	--	--	hypothetical protein CGI_10022180 [Crassostrea gigas]	--
CGI_10024456	CGI_10024456	-1.85336	1.72614e-12	yes	down	--	--	Molecular Function: extracellular ligand-gated ion channel activity (GO:0005230);; Cellular Component: plasma membrane (GO:0005886);; Biological Process: ion transport (GO:0006811);; Biological Process: chemical synaptic transmission (GO:0007268);; Biological Process: multicellular organism development (GO:0007275);; Biological Process: behavior (GO:0007610);; Cellular Component: integral compone…	K05312|5.00559e-52|lgi:LOTGIDRAFT_52159|K05312 nicotinic acetylcholine receptor, invertebrate | (RefSeq) hypothetical protein	--	[T]	Signal transduction mechanisms	Neurotransmitter-gated ion-channel ligand binding domain;; Neurotransmitter-gated ion-channel transmembrane region	Acetylcholine receptor subunit alpha-type acr-16 (Precursor) GN=acr-16 OS=Caenorhabditis elegans PE=2 SV=1	T	Signal transduction mechanisms	Neuronal acetylcholine receptor subunit alpha-3 [Crassostrea gigas]	molecular function: transporter activity (GO:0005215);; biological process: cellular process (GO:0009987);; biological process: single-organism process (GO:0044699);; biological process: localization (GO:0051179);; cellular component: cell (GO:0005623);; cellular component: membrane (GO:0016020);; cellular component: cell part (GO:0044464);; biological process: signaling (GO:0023052);; biological…
CGI_10024722	CGI_10024722	-1.86949	1.29461e-09	yes	down	--	--	--	--	--	--	--	--	--	--	--	hypothetical protein CGI_10024722 [Crassostrea gigas]	--
Crassostrea_gigas_newGene_788	--	-2.02407	1.01397e-11	yes	down	--	--	Molecular Function: DNA binding (GO:0003677);; Biological Process: DNA recombination (GO:0006310);; Biological Process: DNA integration (GO:0015074);;	--	--	--	--	Integrase core domain	--	S	Function unknown	PREDICTED: uncharacterized protein LOC105338989 [Crassostrea gigas]	molecular function: binding (GO:0005488);; biological process: metabolic process (GO:0008152);; biological process: cellular process (GO:0009987)
CGI_10010396	CGI_10010396	-2.19294	1.0151e-13	yes	down	[O]	Posttranslational modification, protein turnover, chaperones	Molecular Function: binding (GO:0005488);; Biological Process: cellular process (GO:0009987);; Biological Process: single-organism process (GO:0044699);; Biological Process: regulation of biological process (GO:0050789);;	--	--	[O]	Posttranslational modification, protein turnover, chaperones	TRC8 N-terminal domain;; Ring finger domain;; Zinc finger, C3HC4 type (RING finger);; RING-H2 zinc finger;; Zinc finger, C3HC4 type (RING finger);; zinc-RING finger domain;; Zinc finger, C3HC4 type (RING finger);; Anaphase-promoting complex subunit 11 RING-H2 finger	Protein TRC8 homolog GN=Trc8 OS=Drosophila melanogaster (Fruit fly) PE=1 SV=1	O	Posttranslational modification, protein turnover, chaperones	hypothetical protein CGI_10018953 [Crassostrea gigas]	molecular function: binding (GO:0005488);; biological process: cellular process (GO:0009987);; biological process: single-organism process (GO:0044699);; biological process: biological regulation (GO:0065007)
CGI_10016002	CGI_10016002	-2.22033	3.49161e-14	yes	down	--	--	--	--	--	--	--	--	--	--	--	hypothetical protein CGI_10016002 [Crassostrea gigas]	--
CGI_10001175	CGI_10001175	-2.37372	3.28259e-16	yes	down	--	--	--	K01017|4.59476e-69|lgi:LOTGIDRAFT_66253|K01017 chondroitin 4-sulfotransferase 11 [EC:2.8.2.5] | (RefSeq) hypothetical protein	Glycosaminoglycan biosynthesis - chondroitin sulfate / dermatan sulfate (ko00532)	[MW]	Cell wall/membrane/envelope biogenesis;; Extracellular structures	Sulfotransferase family	--	MW	Cell wall/membrane/envelope biogenesis;; Extracellular structures	Carbohydrate sulfotransferase 11 [Crassostrea gigas]	--
CGI_10009787	CGI_10009787	-2.90065	8.32493e-25	yes	down	--	--	--	--	--	[O]	Posttranslational modification, protein turnover, chaperones	Ubiquitin-like domain	--	O	Posttranslational modification, protein turnover, chaperones	Ubiquitin carboxyl-terminal hydrolase 15 [Crassostrea gigas]	--
CGI_10009865	CGI_10009865	-3.66285	3.94379e-42	yes	down	[S]	Function unknown	--	K11997|1.56782e-09|bfo:BRAFLDRAFT_205965|K11997 tripartite motif-containing protein 2/3 | (RefSeq) hypothetical protein	--	--	--	NHL repeat	--	R	General function prediction only	Tripartite motif-containing protein 2 [Crassostrea gigas]	--
CGI_10012977	CGI_10012977	-5.80103	3.66029e-138	yes	down	--	--	Biological Process: establishment of imaginal disc-derived wing hair orientation (GO:0001737);; Molecular Function: GTPase activity (GO:0003924);; Molecular Function: signal transducer activity (GO:0004871);; Molecular Function: protein binding (GO:0005515);; Molecular Function: GTP binding (GO:0005525);; Biological Process: obsolete GTP catabolic process (GO:0006184);; Biological Process: G-prot…	K04640|8.04994e-148|lgi:LOTGIDRAFT_185322|K04640 guanine nucleotide-binding protein subunit alpha, other | (RefSeq) hypothetical protein	--	[DT]	Cell cycle control, cell division, chromosome partitioning;; Signal transduction mechanisms	G-protein alpha subunit;; ADP-ribosylation factor family	Guanine nucleotide-binding protein G(o) subunit alpha OS=Geodia cydonium (Sponge) PE=2 SV=3	T	Signal transduction mechanisms	Guanine nucleotide-binding protein G(o) subunit alpha [Crassostrea gigas]	biological process: multicellular organismal process (GO:0032501);; biological process: developmental process (GO:0032502);; biological process: single-organism process (GO:0044699);; molecular function: catalytic activity (GO:0003824);; biological process: metabolic process (GO:0008152);; molecular function: molecular transducer activity (GO:0060089);; molecular function: binding (GO:0005488);; …

## Sheet: RNAi&HS vs control
#ID	gene_name	log2FC	FDR	significant	regulated	COG_class	COG_class_annotation	GO_annotation	KEGG_annotation	KEGG_pathway_annotation	KOG_class	KOG_class_annotation	Pfam_annotation	Swiss_Prot_annotation	eggNOG_class	eggNOG_class_annotation	NR_annotation	GO_second_level_annotation
CGI_10002594	CGI_10002594	5.00346	1.75296e-265	yes	up	[O]	Posttranslational modification, protein turnover, chaperones	Molecular Function: ATP binding (GO:0005524);; Cellular Component: nucleus (GO:0005634);; Cellular Component: mitochondrion (GO:0005739);; Cellular Component: lipid droplet (GO:0005811);; Cellular Component: microtubule associated complex (GO:0005875);; Biological Process: protein folding (GO:0006457);; Biological Process: response to stress (GO:0006950);; Biological Process: determination of adu…	K03283|0|lgi:LOTGIDRAFT_209056|K03283 heat shock 70kDa protein 1/8 | (RefSeq) hypothetical protein	Spliceosome (ko03040);; Protein processing in endoplasmic reticulum (ko04141);; Endocytosis (ko04144)	[O]	Posttranslational modification, protein turnover, chaperones	Hsp70 protein;; MreB/Mbl protein;; NAD-specific glutamate dehydrogenase	Heat shock protein 68 GN=Hsp68 OS=Drosophila melanogaster (Fruit fly) PE=1 SV=1	O	Posttranslational modification, protein turnover, chaperones	Heat shock protein 68 [Crassostrea gigas]	molecular function: binding (GO:0005488);; cellular component: cell (GO:0005623);; cellular component: organelle (GO:0043226);; cellular component: cell part (GO:0044464);; cellular component: macromolecular complex (GO:0032991);; cellular component: organelle part (GO:0044422);; biological process: metabolic process (GO:0008152);; biological process: cellular process (GO:0009987);; biological pr…
CGI_10010646	CGI_10010646	4.28906	3.83168e-96	yes	up	[O]	Posttranslational modification, protein turnover, chaperones	Molecular Function: ATP binding (GO:0005524);; Cellular Component: nucleus (GO:0005634);; Cellular Component: mitochondrion (GO:0005739);; Cellular Component: lipid droplet (GO:0005811);; Cellular Component: microtubule associated complex (GO:0005875);; Biological Process: protein folding (GO:0006457);; Biological Process: response to stress (GO:0006950);; Biological Process: determination of adu…	K03283|0|lgi:LOTGIDRAFT_209056|K03283 heat shock 70kDa protein 1/8 | (RefSeq) hypothetical protein	Spliceosome (ko03040);; Protein processing in endoplasmic reticulum (ko04141);; Endocytosis (ko04144)	[O]	Posttranslational modification, protein turnover, chaperones	Hsp70 protein;; MreB/Mbl protein;; NAD-specific glutamate dehydrogenase	Heat shock protein 70 B2 GN=HSP70B2 OS=Anopheles albimanus (New world malaria mosquito) PE=3 SV=1	O	Posttranslational modification, protein turnover, chaperones	Heat shock protein 70 B2 [Crassostrea gigas]	molecular function: binding (GO:0005488);; cellular component: cell (GO:0005623);; cellular component: organelle (GO:0043226);; cellular component: cell part (GO:0044464);; cellular component: macromolecular complex (GO:0032991);; cellular component: organelle part (GO:0044422);; biological process: metabolic process (GO:0008152);; biological process: cellular process (GO:0009987);; biological pr…
CGI_10010647	CGI_10010647	4.05267	4.40774e-110	yes	up	[O]	Posttranslational modification, protein turnover, chaperones	Molecular Function: ATP binding (GO:0005524);; Cellular Component: nucleus (GO:0005634);; Cellular Component: mitochondrion (GO:0005739);; Cellular Component: lipid droplet (GO:0005811);; Cellular Component: microtubule associated complex (GO:0005875);; Biological Process: protein folding (GO:0006457);; Biological Process: response to stress (GO:0006950);; Biological Process: determination of adu…	K03283|0|lgi:LOTGIDRAFT_209056|K03283 heat shock 70kDa protein 1/8 | (RefSeq) hypothetical protein	Spliceosome (ko03040);; Protein processing in endoplasmic reticulum (ko04141);; Endocytosis (ko04144)	[O]	Posttranslational modification, protein turnover, chaperones	Hsp70 protein;; MreB/Mbl protein;; NAD-specific glutamate dehydrogenase	Heat shock protein 68 GN=Hsp68 OS=Drosophila melanogaster (Fruit fly) PE=1 SV=1	O	Posttranslational modification, protein turnover, chaperones	Heat shock protein 70 B2 [Crassostrea gigas]	molecular function: binding (GO:0005488);; cellular component: cell (GO:0005623);; cellular component: organelle (GO:0043226);; cellular component: cell part (GO:0044464);; cellular component: macromolecular complex (GO:0032991);; cellular component: organelle part (GO:0044422);; biological process: metabolic process (GO:0008152);; biological process: cellular process (GO:0009987);; biological pr…
Crassostrea_gigas_newGene_72	--	4.04574	1.8335e-48	yes	up	--	--	--	--	--	--	--	--	--	--	--	--	--
CGI_10020590	CGI_10020590	3.58726	2.90428e-36	yes	up	--	--	Molecular Function: receptor activity (GO:0004872);; Biological Process: receptor-mediated endocytosis (GO:0006898);; Biological Process: anatomical structure morphogenesis (GO:0009653);; Cellular Component: membrane (GO:0016020);; Biological Process: growth (GO:0040007);; Biological Process: locomotion (GO:0040011);; Cellular Component: cell part (GO:0044464);; Biological Process: single-multice…	--	--	[T]	Signal transduction mechanisms	Low-density lipoprotein receptor domain class A;; Immunoglobulin I-set domain;; Immunoglobulin domain	Basement membrane proteoglycan (Precursor) GN=unc-52 OS=Caenorhabditis elegans PE=1 SV=2	T	Signal transduction mechanisms	Low-density lipoprotein receptor-related protein 2 [Crassostrea gigas]	molecular function: receptor activity (GO:0004872);; biological process: localization (GO:0051179);; biological process: developmental process (GO:0032502);; cellular component: membrane (GO:0016020);; biological process: growth (GO:0040007);; biological process: locomotion (GO:0040011);; cellular component: cell part (GO:0044464);; biological process: multicellular organismal process (GO:0032501…
CGI_10002823	CGI_10002823	3.45379	1.30259e-46	yes	up	[O]	Posttranslational modification, protein turnover, chaperones	Molecular Function: ATP binding (GO:0005524);; Cellular Component: nucleus (GO:0005634);; Cellular Component: mitochondrion (GO:0005739);; Cellular Component: lipid droplet (GO:0005811);; Cellular Component: microtubule associated complex (GO:0005875);; Biological Process: protein folding (GO:0006457);; Biological Process: response to stress (GO:0006950);; Biological Process: determination of adu…	K03283|0|bmor:692822|K03283 heat shock 70kDa protein 1/8 | (RefSeq) Hsp70; heat shock protein 70	Spliceosome (ko03040);; Protein processing in endoplasmic reticulum (ko04141);; Endocytosis (ko04144);; Longevity regulating pathway - multiple species (ko04213)	[O]	Posttranslational modification, protein turnover, chaperones	Hsp70 protein;; MreB/Mbl protein	Heat shock protein 68 GN=Hsp68 OS=Drosophila melanogaster (Fruit fly) PE=1 SV=1	O	Posttranslational modification, protein turnover, chaperones	Heat shock protein 68 [Crassostrea gigas]	molecular function: binding (GO:0005488);; cellular component: cell (GO:0005623);; cellular component: organelle (GO:0043226);; cellular component: cell part (GO:0044464);; cellular component: macromolecular complex (GO:0032991);; cellular component: organelle part (GO:0044422);; biological process: metabolic process (GO:0008152);; biological process: cellular process (GO:0009987);; biological pr…
CGI_10004164	CGI_10004164	3.315	2.50245e-36	yes	up	--	--	Biological Process: response to stress (GO:0006950);; Biological Process: determination of adult lifespan (GO:0008340);;	--	--	[O]	Posttranslational modification, protein turnover, chaperones	Hsp20/alpha crystallin family	Stress-induced protein 1 GN=sip-1 OS=Caenorhabditis elegans PE=1 SV=1	O	Posttranslational modification, protein turnover, chaperones	Stress-induced protein 1 [Crassostrea gigas]	biological process: response to stimulus (GO:0050896);; biological process: multicellular organismal process (GO:0032501);; biological process: single-organism process (GO:0044699)
CGI_10003209	CGI_10003209	2.88942	3.67966e-22	yes	up	--	--	--	K15682|5.97433e-32|lgi:LOTGIDRAFT_234023|K15682 ligand of Numb protein X 3/4 [EC:2.3.2.27] | (RefSeq) hypothetical protein	--	--	--	--	--	--	--	hypothetical protein CGI_10003209 [Crassostrea gigas]	--
CGI_10026216	CGI_10026216	2.85535	4.01911e-23	yes	up	--	--	--	--	--	--	--	--	--	--	--	hypothetical protein CGI_10019082 [Crassostrea gigas]	--
CGI_10004165	CGI_10004165	2.48816	1.45936e-16	yes	up	--	--	Biological Process: response to stress (GO:0006950);; Biological Process: determination of adult lifespan (GO:0008340);;	--	--	[O]	Posttranslational modification, protein turnover, chaperones	Hsp20/alpha crystallin family	Stress-induced protein 1 GN=sip-1 OS=Caenorhabditis elegans PE=1 SV=1	O	Posttranslational modification, protein turnover, chaperones	Stress-induced protein 1 [Crassostrea gigas]	biological process: response to stimulus (GO:0050896);; biological process: multicellular organismal process (GO:0032501);; biological process: single-organism process (GO:0044699)
Crassostrea_gigas_newGene_5636	--	2.46142	1.08888e-15	yes	up	--	--	Cellular Component: integral component of membrane (GO:0016021);;	--	--	--	--	Tetraspanin family	--	--	--	PREDICTED: tetraspanin-9-like [Crassostrea gigas]	cellular component: membrane (GO:0016020);; cellular component: membrane part (GO:0044425)
Crassostrea_gigas_newGene_17516	--	2.18927	2.44921e-12	yes	up	--	--	--	--	--	--	--	--	--	--	--	PREDICTED: uncharacterized protein LOC105338296 [Crassostrea gigas]	--
CGI_10000180	CGI_10000180	2.1712	3.69525e-12	yes	up	--	--	--	K14775|4.46517e-10|nvi:100116719|K14775 ribosome biogenesis protein UTP30 | (RefSeq) ribosomal L1 domain-containing protein CG13096-like	--	[S]	Function unknown	Ribosomal protein L1p/L10e family	Ribosomal L1 domain-containing protein CG13096 GN=CG13096 OS=Drosophila melanogaster (Fruit fly) PE=1 SV=1	S	Function unknown	hypothetical protein CGI_10000180 [Crassostrea gigas]	--
CGI_10000155	CGI_10000155	1.94083	3.63708e-96	yes	up	--	--	--	--	--	--	--	--	--	--	--	hypothetical protein CGI_10000204 [Crassostrea gigas]	--
CGI_10025039	CGI_10025039	1.88064	4.31856e-09	yes	up	--	--	--	--	--	--	--	von Willebrand factor type D domain	--	T	Signal transduction mechanisms	hypothetical protein CGI_10025039 [Crassostrea gigas]	--
CGI_10015292	CGI_10015292	1.86603	8.24919e-09	yes	up	--	--	--	--	--	--	--	--	--	S	Function unknown	hypothetical protein CGI_10015292 [Crassostrea gigas]	--
Crassostrea_gigas_newGene_29332	--	1.83398	1.46543e-08	yes	up	--	--	--	--	--	--	--	AAA domain, putative AbiEii toxin, Type IV TA system	--	S	Function unknown	PREDICTED: uncharacterized protein LOC105322826 [Crassostrea gigas]	--
CGI_10026703	CGI_10026703	1.78917	1.47752e-32	yes	up	[D]	Cell cycle control, cell division, chromosome partitioning	--	--	--	[T]	Signal transduction mechanisms	BAG domain;; WW domain	BAG domain-containing protein Samui GN=Samui OS=Bombyx mori (Silk moth) PE=2 SV=1	T	Signal transduction mechanisms	BAG family molecular chaperone regulator 4 [Crassostrea gigas]	--
CGI_10002068	CGI_10002068	1.78845	2.45768e-08	yes	up	--	--	--	--	--	--	--	--	--	T	Signal transduction mechanisms	hypothetical protein CGI_10002068 [Crassostrea gigas]	--
CGI_10000009	CGI_10000009	1.7775	4.31856e-09	yes	up	--	--	--	--	--	--	--	--	--	--	--	hypothetical protein CGI_10000009 [Crassostrea gigas]	--
CGI_10002950	CGI_10002950	1.67688	9.99238e-19	yes	up	--	--	--	--	--	--	--	--	--	S	Function unknown	hypothetical protein CGI_10002951 [Crassostrea gigas]	--
CGI_10006476	CGI_10006476	1.64811	4.35701e-13	yes	up	--	--	Molecular Function: binding (GO:0005488);;	--	--	--	--	--	Putative uncharacterized transmembrane protein DDB_G0290641 GN=DDB_G0290641 OS=Dictyostelium discoideum (Slime mold) PE=4 SV=2	O	Posttranslational modification, protein turnover, chaperones	hypothetical protein CGI_10006476 [Crassostrea gigas]	molecular function: binding (GO:0005488)
CGI_10005710	CGI_10005710	1.6378	6.93618e-09	yes	up	--	--	--	K11699|1.45394e-86|bfo:BRAFLDRAFT_99723|K11699 RNA-dependent RNA polymerase [EC:2.7.7.48] | (RefSeq) hypothetical protein	--	[A]	RNA processing and modification	RNA dependent RNA polymerase	--	A	RNA processing and modification	Putative RNA-dependent RNA polymerase SHL2 [Crassostrea gigas]	--
CGI_10005824	CGI_10005824	1.63325	3.84704e-14	yes	up	--	--	--	--	--	--	--	--	--	--	--	hypothetical protein CGI_10005824 [Crassostrea gigas]	--
CGI_10000616	CGI_10000616	1.59715	1.70879e-12	yes	up	--	--	--	K05636|2.18886e-10|lgi:LOTGIDRAFT_209765|K05636 laminin, beta 1 | (RefSeq) hypothetical protein	ECM-receptor interaction (ko04512)	--	--	--	Laminin subunit beta-1 (Precursor) GN=LanB1 OS=Drosophila melanogaster (Fruit fly) PE=1 SV=4	W	Extracellular structures	Laminin subunit beta-2 [Crassostrea gigas]	--
CGI_10013924	CGI_10013924	1.59181	1.5306e-08	yes	up	[Q]	Secondary metabolites biosynthesis, transport and catabolism	--	--	--	[I]	Lipid transport and metabolism	Phytanoyl-CoA dioxygenase (PhyH)	Probable phytanoyl-CoA dioxygenase GN=ZK550.6 OS=Caenorhabditis elegans PE=3 SV=2	S	Function unknown	Phytanoyl-CoA dioxygenase, peroxisomal [Crassostrea gigas]	--
CGI_10000042	CGI_10000042	1.58583	3.49244e-13	yes	up	--	--	--	--	--	--	--	--	--	--	--	hypothetical protein CGI_10000042 [Crassostrea gigas]	--
CGI_10026041	CGI_10026041	1.57271	3.42763e-07	yes	up	--	--	Biological Process: single-organism process (GO:0044699);;	--	--	[O]	Posttranslational modification, protein turnover, chaperones	Kazal-type serine protease inhibitor domain;; Kazal-type serine protease inhibitor domain;; Mab-21 protein	Serine protease inhibitor dipetalogastin (Precursor; Fragment) OS=Dipetalogaster maximus (Blood-sucking bug) PE=1 SV=2	W	Extracellular structures	Agrin [Crassostrea gigas]	biological process: single-organism process (GO:0044699)
CGI_10026010	CGI_10026010	1.54778	9.27144e-08	yes	up	--	--	--	--	--	--	--	Sfi1 spindle body protein	Enolase-phosphatase E1 GN=AAEL000109 OS=Aedes aegypti (Yellowfever mosquito) PE=3 SV=1	R	General function prediction only	hypothetical protein CGI_10026010 [Crassostrea gigas]	--
CGI_10009093	CGI_10009093	1.54169	1.81035e-10	yes	up	--	--	Biological Process: multicellular organism development (GO:0007275);; Biological Process: germarium-derived egg chamber formation (GO:0007293);; Biological Process: cellular process involved in reproduction in multicellular organism (GO:0022412);; Biological Process: cell differentiation (GO:0030154);; Biological Process: germline ring canal formation (GO:0030725);; Biological Process: response t…	K04437|0|lgi:LOTGIDRAFT_231196|K04437 filamin | (RefSeq) hypothetical protein	--	[Z]	Cytoskeleton	Filamin/ABP280 repeat	Filamin-A GN=cher OS=Drosophila melanogaster (Fruit fly) PE=1 SV=2	Z	Cytoskeleton	Filamin-A [Crassostrea gigas]	biological process: multicellular organismal process (GO:0032501);; biological process: developmental process (GO:0032502);; biological process: single-organism process (GO:0044699);; biological process: reproductive process (GO:0022414);; biological process: cellular process (GO:0009987);; biological process: reproduction (GO:0000003);; biological process: cellular component organization or biog…
Crassostrea_gigas_newGene_12152	--	1.49595	8.59209e-06	yes	up	[M]	Cell wall/membrane/envelope biogenesis	--	K06468|8.41614e-38|crg:105331252|K06468 low affinity immunoglobulin epsilon Fc receptor | (RefSeq) perlucin-like protein	--	[TV]	Signal transduction mechanisms;; Defense mechanisms	Lectin C-type domain	Perlucin-like protein OS=Mytilus galloprovincialis OX=29158 PE=1 SV=1	U	Intracellular trafficking, secretion, and vesicular transport	PREDICTED: perlucin-like protein, partial [Crassostrea gigas]	--
Crassostrea_gigas_newGene_40344	--	1.46086	3.49711e-05	yes	up	[D]	Cell cycle control, cell division, chromosome partitioning	--	--	--	[M]	Cell wall/membrane/envelope biogenesis	Ankyrin repeats (3 copies);; Ankyrin repeats (many copies);; Ankyrin repeat;; Ankyrin repeat;; Ankyrin repeats (many copies)	Ankyrin repeat and KH domain-containing protein mask OS=Drosophila melanogaster OX=7227 GN=mask PE=1 SV=2	S	Function unknown	PREDICTED: ankyrin-1-like [Crassostrea gigas]	--
Crassostrea_gigas_newGene_22311	--	1.44321	1.56391e-05	yes	up	--	--	--	--	--	--	--	--	--	--	--	--	--
CGI_10014533	CGI_10014533	1.43002	2.49449e-08	yes	up	--	--	Molecular Function: GTP binding (GO:0005525);; Biological Process: cell cycle (GO:0007049);;	--	--	--	--	Septin;; 50S ribosome-binding GTPase;; Conserved hypothetical ATP binding protein	--	S	Function unknown	Interferon-induced protein 44-like protein [Crassostrea gigas]	molecular function: binding (GO:0005488);; biological process: cellular process (GO:0009987);; biological process: single-organism process (GO:0044699)
CGI_10014768	CGI_10014768	1.42043	3.11122e-05	yes	up	--	--	--	--	--	--	--	Interferon-induced 6-16 family	--	--	--	hypothetical protein CGI_10014768 [Crassostrea gigas]	--
CGI_10019389	CGI_10019389	1.40723	9.38095e-05	yes	up	--	--	--	K06271|6.55509e-69|lgi:LOTGIDRAFT_218488|K06271 talin | (RefSeq) hypothetical protein	--	[Z]	Cytoskeleton	I/LWEQ domain	Talin-B GN=talB OS=Dictyostelium discoideum (Slime mold) PE=2 SV=1	Z	Cytoskeleton	Talin-1 [Crassostrea gigas]	--
CGI_10008341	CGI_10008341	1.38035	1.16866e-05	yes	up	[G]	Carbohydrate transport and metabolism	Molecular Function: (1->3)-beta-D-glucan binding (GO:0001872);; Molecular Function: hydrolase activity, hydrolyzing O-glycosyl compounds (GO:0004553);; Biological Process: carbohydrate metabolic process (GO:0005975);;	--	--	--	--	Glycosyl hydrolases family 16	Beta-1,3-glucan-binding protein (Precursor) OS=Penaeus monodon (Giant tiger prawn) PE=2 SV=1	S	Function unknown	Beta-1,3-glucan-binding protein 1 [Crassostrea gigas]	molecular function: binding (GO:0005488);; molecular function: catalytic activity (GO:0003824);; biological process: metabolic process (GO:0008152)
CGI_10011376	CGI_10011376	1.36838	0.000157651	yes	up	--	--	Cellular Component: cytoplasm (GO:0005737);; Biological Process: cellular protein modification process (GO:0006464);; Biological Process: protein lipidation (GO:0006497);; Biological Process: multicellular organism development (GO:0007275);; Biological Process: regulation of autophagy (GO:0010506);; Biological Process: regulation of translational initiation by eIF2 alpha phosphorylation (GO:00109…	--	--	[O]	Posttranslational modification, protein turnover, chaperones	Hsp20/alpha crystallin family	Heat shock protein 27 GN=Hsp27 OS=Drosophila melanogaster (Fruit fly) PE=1 SV=2	O	Posttranslational modification, protein turnover, chaperones	Heat shock protein beta-1 [Crassostrea gigas]	cellular component: cell (GO:0005623);; cellular component: cell part (GO:0044464);; biological process: metabolic process (GO:0008152);; biological process: cellular process (GO:0009987);; biological process: multicellular organismal process (GO:0032501);; biological process: developmental process (GO:0032502);; biological process: single-organism process (GO:0044699);; biological process: biolo…
Crassostrea_gigas_newGene_31274	--	1.36198	4.76471e-05	yes	up	--	--	--	--	--	--	--	Herpesvirus alkaline exonuclease;; YqaJ-like viral recombinase domain;; SAP domain	--	S	Function unknown	PREDICTED: uncharacterized protein LOC105338715 [Crassostrea gigas]	--
Crassostrea_gigas_newGene_22599	--	1.34629	0.000224315	yes	up	--	--	--	--	--	--	--	--	--	--	--	--	--
CGI_10018241	CGI_10018241	1.32268	0.000178474	yes	up	--	--	Cellular Component: proteinaceous extracellular matrix (GO:0005578);; Cellular Component: membrane (GO:0016020);; Molecular Function: heparan sulfate proteoglycan binding (GO:0043395);;	--	--	--	--	--	--	--	--	hypothetical protein CGI_10018241 [Crassostrea gigas]	cellular component: extracellular region (GO:0005576);; cellular component: extracellular matrix (GO:0031012);; cellular component: extracellular region part (GO:0044421);; cellular component: membrane (GO:0016020);; molecular function: binding (GO:0005488)
CGI_10008058	CGI_10008058	1.31806	0.000268526	yes	up	[B]	Chromatin structure and dynamics	Cellular Component: nucleosome (GO:0000786);; Molecular Function: DNA binding (GO:0003677);; Cellular Component: nucleus (GO:0005634);; Cellular Component: lipid droplet (GO:0005811);; Biological Process: nucleosome assembly (GO:0006334);; Biological Process: defense response to bacterium (GO:0042742);; Molecular Function: protein heterodimerization activity (GO:0046982);; Biological Process: cen…	K11251|6.16567e-49|dse:Dsec_GM18786|K11251 histone H2A | (RefSeq) GM18786 gene product from transcript GM18786-RA	--	[B]	Chromatin structure and dynamics	Core histone H2A/H2B/H3/H4;; Histone-like transcription factor (CBF/NF-Y) and archaeal histone	Histone H2A GN=His2A OS=Tigriopus californicus (Marine copepod) PE=3 SV=2	B	Chromatin structure and dynamics	Histone H2A [Crassostrea gigas]	cellular component: cell (GO:0005623);; cellular component: macromolecular complex (GO:0032991);; cellular component: organelle (GO:0043226);; cellular component: organelle part (GO:0044422);; cellular component: cell part (GO:0044464);; molecular function: binding (GO:0005488);; biological process: cellular process (GO:0009987);; biological process: cellular component organization or biogenesis …
CGI_10000502	CGI_10000502	1.31127	7.63736e-10	yes	up	--	--	--	--	--	--	--	--	--	--	--	hypothetical protein CGI_10000502 [Crassostrea gigas]	--
Crassostrea_gigas_newGene_2276	--	1.30385	0.000138982	yes	up	--	--	--	--	--	--	--	--	--	--	--	--	--
CGI_10010438	CGI_10010438	1.29388	3.41209e-09	yes	up	--	--	Molecular Function: protein binding (GO:0005515);; Cellular Component: chromosome (GO:0005694);; Cellular Component: cytoplasm (GO:0005737);; Cellular Component: intracellular organelle (GO:0043229);; Cellular Component: intracellular membrane-bounded organelle (GO:0043231);; Cellular Component: protein complex (GO:0043234);; Cellular Component: intracellular organelle part (GO:0044446);; Biologi…	--	--	--	--	--	Structural maintenance of chromosomes protein 3 homolog GN=PFD0685c OS=Plasmodium falciparum (isolate 3D7) PE=3 SV=1	--	--	hypothetical protein CGI_10010438 [Crassostrea gigas]	molecular function: binding (GO:0005488);; cellular component: cell (GO:0005623);; cellular component: organelle (GO:0043226);; cellular component: cell part (GO:0044464);; cellular component: macromolecular complex (GO:0032991);; cellular component: organelle part (GO:0044422);; biological process: cellular process (GO:0009987);; biological process: single-organism process (GO:0044699)
CGI_10011889	CGI_10011889	1.29014	2.62124e-11	yes	up	--	--	--	--	--	--	--	--	--	S	Function unknown	hypothetical protein CGI_10011889 [Crassostrea gigas]	--
CGI_10000514	CGI_10000514	1.28942	0.000136744	yes	up	--	--	--	--	--	--	--	--	--	S	Function unknown	hypothetical protein CGI_10000151 [Crassostrea gigas]	--
Crassostrea_gigas_newGene_41158	--	1.25678	0.000268526	yes	up	--	--	--	--	--	--	--	--	--	--	--	hypothetical protein CGI_10001439 [Crassostrea gigas]	--
CGI_10005393	CGI_10005393	1.23985	0.000128918	yes	up	--	--	--	K16060|8.76453e-61|tca:663905|K16060 baculoviral IAP repeat-containing protein 2/3 | (RefSeq) Tiap2; inhibitor of apoptosis 2	Ubiquitin mediated proteolysis (ko04120);; Apoptosis - multiple species (ko04215)	[DR]	Cell cycle control, cell division, chromosome partitioning;; General function prediction only	Inhibitor of Apoptosis domain;; Zinc finger, C3HC4 type (RING finger)	Apoptosis 2 inhibitor GN=Iap2 OS=Drosophila melanogaster (Fruit fly) PE=2 SV=3	O	Posttranslational modification, protein turnover, chaperones	Inhibitor of apoptosis protein [Crassostrea gigas]	--
CGI_10027660	CGI_10027660	1.23882	1.18142e-09	yes	up	--	--	--	--	--	--	--	--	--	--	--	hypothetical protein CGI_10027660 [Crassostrea gigas]	--
CGI_10026006	CGI_10026006	1.22895	0.00125515	yes	up	--	--	--	--	--	--	--	--	--	--	--	hypothetical protein CGI_10026006 [Crassostrea gigas]	--
CGI_10003417	CGI_10003417	1.22691	0.00197037	yes	up	[O]	Posttranslational modification, protein turnover, chaperones	Molecular Function: ATP binding (GO:0005524);; Cellular Component: nucleus (GO:0005634);; Cellular Component: mitochondrion (GO:0005739);; Cellular Component: lipid droplet (GO:0005811);; Cellular Component: microtubule associated complex (GO:0005875);; Biological Process: protein folding (GO:0006457);; Biological Process: response to stress (GO:0006950);; Biological Process: determination of adu…	K03283|0|lgi:LOTGIDRAFT_209056|K03283 heat shock 70kDa protein 1/8 | (RefSeq) hypothetical protein	Spliceosome (ko03040);; Protein processing in endoplasmic reticulum (ko04141);; Endocytosis (ko04144)	[O]	Posttranslational modification, protein turnover, chaperones	Hsp70 protein;; MreB/Mbl protein;; Hydantoinase/oxoprolinase	Heat shock protein 70 B2 GN=HSP70B2 OS=Anopheles albimanus (New world malaria mosquito) PE=3 SV=1	O	Posttranslational modification, protein turnover, chaperones	Heat shock protein 70 B2 [Crassostrea gigas]	molecular function: binding (GO:0005488);; cellular component: cell (GO:0005623);; cellular component: organelle (GO:0043226);; cellular component: cell part (GO:0044464);; cellular component: macromolecular complex (GO:0032991);; cellular component: organelle part (GO:0044422);; biological process: metabolic process (GO:0008152);; biological process: cellular process (GO:0009987);; biological pr…
CGI_10015672	CGI_10015672	1.22414	0.000711589	yes	up	--	--	--	--	--	--	--	NHL repeat	Protein lin-41 GN=lin-41 OS=Caenorhabditis elegans PE=2 SV=1	O	Posttranslational modification, protein turnover, chaperones	Tripartite motif-containing protein 2 [Crassostrea gigas]	--
CGI_10019155	CGI_10019155	1.22371	1.00847e-08	yes	up	--	--	--	K17592|0|nve:NEMVE_v1g199235|K17592 sacsin | (RefSeq) hypothetical protein	--	--	--	HEPN domain;; Histidine kinase-, DNA gyrase B-, and HSP90-like ATPase	--	S	Function unknown	Sacsin [Crassostrea gigas]	--
CGI_10014398	CGI_10014398	1.22352	0.000451021	yes	up	--	--	--	--	--	--	--	--	--	--	--	hypothetical protein CGI_10014398 [Crassostrea gigas]	--
Crassostrea_gigas_newGene_69	--	1.21857	0.00197037	yes	up	--	--	Biological Process: ion transport (GO:0006811);; Cellular Component: membrane (GO:0016020);; Biological Process: transmembrane transport (GO:0055085);;	--	--	[PT]	Inorganic ion transport and metabolism;; Signal transduction mechanisms	--	Transient receptor potential cation channel trpm OS=Drosophila melanogaster OX=7227 GN=Trpm PE=1 SV=1	U	Intracellular trafficking, secretion, and vesicular transport	PREDICTED: transient receptor potential cation channel subfamily M member 3-like [Crassostrea gigas]	biological process: single-organism process (GO:0044699);; biological process: localization (GO:0051179);; cellular component: membrane (GO:0016020);; biological process: cellular process (GO:0009987)
Crassostrea_gigas_newGene_40298	--	1.19626	0.0020011	yes	up	--	--	Biological Process: regulation of cell growth (GO:0001558);; Molecular Function: insulin-like growth factor binding (GO:0005520);; Cellular Component: extracellular region (GO:0005576);; Biological Process: proteolysis (GO:0006508);; Molecular Function: peptidase activity (GO:0008233);;	--	--	--	--	--	--	--	--	PREDICTED: insulin-like growth factor-binding protein-related protein 1 [Crassostrea gigas]	biological process: biological regulation (GO:0065007);; molecular function: binding (GO:0005488);; cellular component: extracellular region (GO:0005576);; biological process: metabolic process (GO:0008152);; molecular function: catalytic activity (GO:0003824)
CGI_10006340	CGI_10006340	1.1901	0.00287818	yes	up	[P]	Inorganic ion transport and metabolism	--	--	--	[P]	Inorganic ion transport and metabolism	Sulfate transporter family;; Sulfate transporter N-terminal domain with GLY motif;; STAS domain	Sulfate permease family protein 3 GN=sulp-3 OS=Caenorhabditis elegans PE=2 SV=3	P	Inorganic ion transport and metabolism	Prestin [Crassostrea gigas]	--
CGI_10019614	CGI_10019614	1.18209	3.87239e-05	yes	up	--	--	Biological Process: regionalization (GO:0003002);; Molecular Function: DNA binding (GO:0003677);; Molecular Function: protein binding (GO:0005515);; Cellular Component: nucleus (GO:0005634);; Biological Process: single-organism developmental process (GO:0044767);; Biological Process: negative regulation of transcription, DNA-templated (GO:0045892);; Biological Process: animal organ development (G…	K06054|1.72913e-26|bfo:BRAFLDRAFT_265744|K06054 hairy and enhancer of split 1 | (RefSeq) hypothetical protein	Fanconi anemia pathway (ko03460);; Notch signaling pathway (ko04330)	[K]	Transcription	Hairy Orange;; Helix-loop-helix DNA-binding domain	Protein hairy GN=h OS=Drosophila virilis (Fruit fly) PE=2 SV=1	K	Transcription	Transcription factor HES-1 [Crassostrea gigas]	biological process: multicellular organismal process (GO:0032501);; biological process: developmental process (GO:0032502);; biological process: single-organism process (GO:0044699);; molecular function: binding (GO:0005488);; cellular component: cell (GO:0005623);; cellular component: organelle (GO:0043226);; cellular component: cell part (GO:0044464);; biological process: biological regulation …
CGI_10022740	CGI_10022740	1.17499	0.00344817	yes	up	--	--	Molecular Function: phosphatidylserine binding (GO:0001786);; Biological Process: developmental process involved in reproduction (GO:0003006);; Molecular Function: phosphatidylinositol-4,5-bisphosphate binding (GO:0005546);; Molecular Function: phosphatidylinositol-3,4,5-trisphosphate binding (GO:0005547);; Cellular Component: actin filament (GO:0005884);; Biological Process: signal transduction …	K12470|1.88123e-53|bfo:BRAFLDRAFT_90471|K12470 SH3 domain-containing kinase-binding protein 1 | (RefSeq) hypothetical protein	--	[T]	Signal transduction mechanisms	Variant SH3 domain;; SH3 domain;; Variant SH3 domain	Sex muscle abnormal protein 5 GN=sem-5 OS=Caenorhabditis elegans PE=1 SV=1	T	Signal transduction mechanisms	CD2-associated protein [Crassostrea gigas]	molecular function: binding (GO:0005488);; biological process: reproductive process (GO:0022414);; biological process: developmental process (GO:0032502);; cellular component: cell (GO:0005623);; cellular component: macromolecular complex (GO:0032991);; cellular component: organelle (GO:0043226);; cellular component: organelle part (GO:0044422);; cellular component: cell part (GO:0044464);; biolo…
CGI_10022810	CGI_10022810	1.15949	3.81666e-13	yes	up	--	--	Biological Process: cellular process (GO:0009987);; Cellular Component: membrane (GO:0016020);; Cellular Component: cell part (GO:0044464);; Biological Process: single-organism process (GO:0044699);;	--	--	[L]	Replication, recombination and repair	AAA domain;; Part of AAA domain	Protein shuttle craft GN=stc OS=Drosophila melanogaster (Fruit fly) PE=1 SV=2	L	Replication, recombination and repair	NFX1-type zinc finger-containing protein 1 [Crassostrea gigas]	biological process: cellular process (GO:0009987);; cellular component: membrane (GO:0016020);; cellular component: cell part (GO:0044464);; biological process: single-organism process (GO:0044699)
CGI_10020906	CGI_10020906	1.15669	0.00352694	yes	up	[K]	Transcription	Molecular Function: binding (GO:0005488);; Molecular Function: hydrolase activity, acting on carbon-nitrogen (but not peptide) bonds, in linear amides (GO:0016811);; Biological Process: protein deacylation (GO:0035601);; Cellular Component: intracellular membrane-bounded organelle (GO:0043231);; Biological Process: single-organism process (GO:0044699);;	K11416|2.52544e-82|aqu:100632618|K11416 mono-ADP-ribosyltransferase sirtuin 6 [EC:2.4.2.31] | (RefSeq) NAD-dependent protein deacetylase sirtuin-6-like	--	[BK]	Chromatin structure and dynamics;; Transcription	Sir2 family	NAD-dependent protein deacetylase Sirt6 GN=Sirt6 OS=Drosophila melanogaster (Fruit fly) PE=2 SV=1	K	Transcription	NAD-dependent deacetylase sirtuin-6 [Crassostrea gigas]	molecular function: binding (GO:0005488);; molecular function: catalytic activity (GO:0003824);; biological process: metabolic process (GO:0008152);; biological process: cellular process (GO:0009987);; cellular component: cell (GO:0005623);; cellular component: organelle (GO:0043226);; cellular component: cell part (GO:0044464);; biological process: single-organism process (GO:0044699)
CGI_10022941	CGI_10022941	1.15017	0.00558344	yes	up	--	--	Molecular Function: binding (GO:0005488);; Molecular Function: carbohydrate binding (GO:0030246);;	K06832|7.92693e-37|spu:576472|K06832 galectin-8 | (RefSeq) galectin-8-like	--	[W]	Extracellular structures	Galactoside-binding lectin	32 kDa beta-galactoside-binding lectin GN=GAL-1 OS=Haemonchus contortus (Barber pole worm) PE=2 SV=1	W	Extracellular structures	Galectin-8 [Crassostrea gigas]	molecular function: binding (GO:0005488)
CGI_10005686	CGI_10005686	1.14804	1.02897e-05	yes	up	--	--	--	--	--	--	--	Interferon-induced transmembrane protein	--	--	--	hypothetical protein CGI_10005686 [Crassostrea gigas]	--
Crassostrea_gigas_newGene_11340	--	1.1353	0.00155088	yes	up	--	--	--	--	--	--	--	--	--	--	--	PREDICTED: uncharacterized protein LOC105346651 isoform X1 [Crassostrea gigas]	--
CGI_10002145	CGI_10002145	1.1198	0.000980626	yes	up	--	--	--	--	--	--	--	--	--	--	--	hypothetical protein CGI_10002145 [Crassostrea gigas]	--
Crassostrea_gigas_newGene_36695	--	1.11263	2.48497e-05	yes	up	--	--	--	--	--	--	--	--	--	--	--	UPF0582 protein C13orf37-like protein [Crassostrea gigas]	--
CGI_10002879	CGI_10002879	1.08494	0.0123702	yes	up	--	--	--	--	--	--	--	--	Myb-like protein F GN=mybF OS=Dictyostelium discoideum (Slime mold) PE=3 SV=1	--	--	hypothetical protein CGI_10002879 [Crassostrea gigas]	--
CGI_10022922	CGI_10022922	1.08475	0.00592887	yes	up	--	--	--	--	--	--	--	--	--	R	General function prediction only	hypothetical protein CGI_10022922 [Crassostrea gigas]	--
CGI_10004145	CGI_10004145	1.06414	0.00992062	yes	up	--	--	Molecular Function: hydrolase activity, acting on glycosyl bonds (GO:0016798);; Biological Process: defense response to bacterium (GO:0042742);;	--	--	--	--	Destabilase	Lysozyme (Precursor) GN=lysoz OS=Crassostrea gigas (Pacific oyster) PE=2 SV=1	--	--	Lysozyme, partial [Crassostrea gigas]	molecular function: catalytic activity (GO:0003824);; biological process: metabolic process (GO:0008152);; biological process: response to stimulus (GO:0050896);; biological process: multi-organism process (GO:0051704)
Crassostrea_gigas_newGene_30712	--	1.0611	2.43097e-08	yes	up	--	--	--	--	--	--	--	--	--	--	--	PREDICTED: uncharacterized protein LOC105331968 isoform X1 [Crassostrea gigas]	--
CGI_10005871	CGI_10005871	1.05607	0.0133711	yes	up	--	--	--	--	--	--	--	Ubiquitin family;; Ubiquitin-2 like Rad60 SUMO-like	--	--	--	hypothetical protein CGI_10005871 [Crassostrea gigas]	--
CGI_10026431	CGI_10026431	1.05338	9.49577e-08	yes	up	--	--	Molecular Function: calcium ion binding (GO:0005509);; Cellular Component: extracellular region (GO:0005576);; Biological Process: cell-matrix adhesion (GO:0007160);;	--	--	--	--	Ependymin	--	--	--	hypothetical protein CGI_10026431 [Crassostrea gigas]	molecular function: binding (GO:0005488);; cellular component: extracellular region (GO:0005576);; biological process: biological adhesion (GO:0022610)
Crassostrea_gigas_newGene_27362	--	1.05257	0.0043081	yes	up	--	--	--	--	--	--	--	--	--	--	--	PREDICTED: uncharacterized protein LOC105327801 [Crassostrea gigas]	--
CGI_10009359	CGI_10009359	1.04201	0.00444881	yes	up	--	--	--	--	--	--	--	--	--	R	General function prediction only	hypothetical protein CGI_10009359 [Crassostrea gigas]	--
CGI_10005241	CGI_10005241	1.03601	0.024716	yes	up	--	--	--	--	--	--	--	--	--	J	Translation, ribosomal structure and biogenesis	hypothetical protein CGI_10005241 [Crassostrea gigas]	--
CGI_10025961	CGI_10025961	1.02702	0.00642968	yes	up	--	--	--	K00698|6.14158e-28|bfo:BRAFLDRAFT_118918|K00698 chitin synthase [EC:2.4.1.16] | (RefSeq) hypothetical protein	Amino sugar and nucleotide sugar metabolism (ko00520)	--	--	SAM domain (Sterile alpha motif);; SAM domain (Sterile alpha motif)	--	M	Cell wall/membrane/envelope biogenesis	hypothetical protein CGI_10025961 [Crassostrea gigas]	--
Crassostrea_gigas_newGene_12390	--	1.02546	0.0306923	yes	up	[L]	Replication, recombination and repair	--	--	--	[M]	Cell wall/membrane/envelope biogenesis	Ankyrin repeats (3 copies);; Ankyrin repeats (many copies);; Domain of unknown function (DUF4559);; Ankyrin repeats (many copies);; Ankyrin repeat;; Ankyrin repeat	--	S	Function unknown	PREDICTED: uncharacterized protein LOC109620440 [Crassostrea gigas]	--
CGI_10020034	CGI_10020034	1.02545	0.0186506	yes	up	--	--	--	--	--	--	--	--	Probable serine/threonine-protein kinase samkC GN=samkC OS=Dictyostelium discoideum (Slime mold) PE=3 SV=2	--	--	hypothetical protein CGI_10020034 [Crassostrea gigas]	--
CGI_10000150	CGI_10000150	1.02219	0.00283728	yes	up	--	--	--	--	--	--	--	--	--	--	--	hypothetical protein CGI_10000150 [Crassostrea gigas]	--
Crassostrea_gigas_newGene_27484	--	1.01594	3.28847e-09	yes	up	--	--	--	--	--	--	--	--	--	--	--	PREDICTED: protein Hook homolog 1-like [Crassostrea gigas]	--
CGI_10000515	CGI_10000515	1.01515	0.00642968	yes	up	--	--	--	--	--	--	--	--	--	--	--	hypothetical protein CGI_10000238 [Crassostrea gigas]	--
Crassostrea_gigas_newGene_31159	--	1.00585	0.023589	yes	up	--	--	--	--	--	--	--	--	--	S	Function unknown	PREDICTED: uncharacterized protein LOC105348896 [Crassostrea gigas]	--
CGI_10001444	CGI_10001444	0.999526	0.00271744	yes	up	--	--	--	--	--	--	--	--	--	--	--	hypothetical protein CGI_10001444 [Crassostrea gigas]	--
CGI_10001064	CGI_10001064	0.996719	0.0220013	yes	up	--	--	--	--	--	--	--	HECT-domain (ubiquitin-transferase)	--	R	General function prediction only	hypothetical protein CGI_10001064 [Crassostrea gigas]	--
CGI_10000104	CGI_10000104	0.989696	0.00306425	yes	up	--	--	--	--	--	--	--	--	--	S	Function unknown	hypothetical protein CGI_10000151 [Crassostrea gigas]	--
CGI_10003183	CGI_10003183	0.987323	0.0410364	yes	up	--	--	Molecular Function: hydrolase activity (GO:0016787);;	--	--	[S]	Function unknown	--	Deoxynucleoside triphosphate triphosphohydrolase SAMHD1 homolog GN=DDB_G0272484 OS=Dictyostelium discoideum (Slime mold) PE=3 SV=1	R	General function prediction only	SAM domain and HD domain-containing protein 1 [Crassostrea gigas]	molecular function: catalytic activity (GO:0003824);; biological process: metabolic process (GO:0008152)
Crassostrea_gigas_newGene_36204	--	0.965636	0.0368662	yes	up	--	--	Molecular Function: binding (GO:0005488);;	--	--	[R]	General function prediction only	His(2)-Cys(2) zinc finger	Retrovirus-related Pol polyprotein from transposon 297 OS=Drosophila melanogaster OX=7227 GN=pol PE=3 SV=1	L	Replication, recombination and repair	Retrovirus-related Pol polyprotein from transposon 412 [Exaiptasia pallida]	molecular function: binding (GO:0005488)
CGI_10002431	CGI_10002431	0.948164	0.0225427	yes	up	[S]	Function unknown	--	K11997|1.06284e-14|bfo:BRAFLDRAFT_88217|K11997 tripartite motif-containing protein 2/3 | (RefSeq) hypothetical protein	--	[O]	Posttranslational modification, protein turnover, chaperones	B-box zinc finger;; NHL repeat	E3 ubiquitin-protein ligase arc-1 GN=arc-1 OS=Caenorhabditis elegans PE=3 SV=3	S	Function unknown	Tripartite motif-containing protein 2 [Crassostrea gigas]	--
Crassostrea_gigas_newGene_5704	--	0.943832	0.0143112	yes	up	--	--	Cellular Component: mitochondrial proton-transporting ATP synthase complex, coupling factor F(o) (GO:0000276);; Molecular Function: hydrogen ion transmembrane transporter activity (GO:0015078);; Biological Process: ATP synthesis coupled proton transport (GO:0015986);;	--	--	--	--	--	--	--	--	hypothetical protein CGI_10007925 [Crassostrea gigas]	cellular component: cell (GO:0005623);; cellular component: membrane (GO:0016020);; cellular component: macromolecular complex (GO:0032991);; cellular component: organelle (GO:0043226);; cellular component: organelle part (GO:0044422);; cellular component: membrane part (GO:0044425);; cellular component: cell part (GO:0044464);; molecular function: transporter activity (GO:0005215);; biological p…
Crassostrea_gigas_newGene_12987	--	0.930384	0.0204387	yes	up	--	--	Cellular Component: membrane (GO:0016020);;	--	--	--	--	--	--	--	--	Plasminogen [Crassostrea gigas]	cellular component: membrane (GO:0016020)
CGI_10004760	CGI_10004760	0.924832	2.73359e-06	yes	up	--	--	Molecular Function: protein binding (GO:0005515);; Biological Process: Wnt signaling pathway (GO:0016055);; Biological Process: cell cycle process (GO:0022402);; Biological Process: multicellular organismal process (GO:0032501);; Cellular Component: intracellular part (GO:0044424);; Biological Process: single-organism cellular process (GO:0044763);; Biological Process: negative regulation of cell…	K02085|0|lgi:LOTGIDRAFT_81378|K02085 adenomatosis polyposis coli protein | (RefSeq) hypothetical protein	Wnt signaling pathway (ko04310)	[TZ]	Signal transduction mechanisms;; Cytoskeleton	APC cysteine-rich region;; Armadillo/beta-catenin-like repeat;; Adenomatous polyposis coli tumour suppressor protein;; SAMP Motif;; APC 15 residue motif	APC-related protein 1 GN=apr-1 OS=Caenorhabditis briggsae PE=3 SV=1	TZ	Signal transduction mechanisms;; Cytoskeleton	hypothetical protein CGI_10004760 [Crassostrea gigas]	molecular function: binding (GO:0005488);; biological process: cellular process (GO:0009987);; biological process: signaling (GO:0023052);; biological process: single-organism process (GO:0044699);; biological process: response to stimulus (GO:0050896);; biological process: biological regulation (GO:0065007);; biological process: multicellular organismal process (GO:0032501);; cellular component:…
Crassostrea_gigas_newGene_37229	--	0.9242	0.0484337	yes	up	--	--	--	--	--	--	--	--	--	--	--	--	--
CGI_10012816	CGI_10012816	0.921632	2.66147e-06	yes	up	--	--	--	K19525|3.22794e-168|lgi:LOTGIDRAFT_160876|K19525 vacuolar protein sorting-associated protein 13A/C | (RefSeq) hypothetical protein	--	[U]	Intracellular trafficking, secretion, and vesicular transport	N-terminal region of Chorein, a TM vesicle-mediated sorter	Putative vacuolar protein sorting-associated protein 13A GN=vps13A OS=Dictyostelium discoideum (Slime mold) PE=2 SV=1	U	Intracellular trafficking, secretion, and vesicular transport	hypothetical protein CAPTEDRAFT_224867 [Capitella teleta]	--
Crassostrea_gigas_newGene_4226	--	0.916441	0.00646866	yes	up	--	--	Molecular Function: cysteine-type endopeptidase activity (GO:0004197);; Biological Process: proteolysis (GO:0006508);; Biological Process: regulation of apoptotic process (GO:0042981);;	--	--	--	--	Caspase recruitment domain;; Caspase recruitment domain	--	O	Posttranslational modification, protein turnover, chaperones	PREDICTED: uncharacterized protein LOC105335099 isoform X2 [Crassostrea gigas]	molecular function: catalytic activity (GO:0003824);; biological process: metabolic process (GO:0008152);; biological process: biological regulation (GO:0065007)
Crassostrea_gigas_newGene_8385	--	0.90766	0.010478	yes	up	--	--	--	--	--	--	--	--	--	--	--	--	--
CGI_10023837	CGI_10023837	0.903866	0.00180016	yes	up	--	--	--	--	--	--	--	--	--	--	--	hypothetical protein CGI_10023837 [Crassostrea gigas]	--
CGI_10021170	CGI_10021170	0.900756	9.61893e-09	yes	up	--	--	--	K10153|1.67323e-33|lgi:LOTGIDRAFT_131646|K10153 interferon regulatory factor 2 | (RefSeq) hypothetical protein	--	--	--	Interferon regulatory factor transcription factor	--	K	Transcription	Interferon regulatory factor 2 [Crassostrea gigas]	--
CGI_10017349	CGI_10017349	0.897319	0.000905261	yes	up	[S]	Function unknown	--	--	--	--	--	TM2 domain	TM2 domain-containing protein DDB_G0277895 GN=DDB_G0277895 OS=Dictyostelium discoideum (Slime mold) PE=3 SV=1	R	General function prediction only	hypothetical protein CGI_10017349 [Crassostrea gigas]	--
Crassostrea_gigas_newGene_4281	--	0.89569	0.0416661	yes	up	--	--	--	--	--	--	--	--	--	S	Function unknown	PREDICTED: uncharacterized protein LOC105323849 [Crassostrea gigas]	--
Crassostrea_gigas_newGene_35804	--	0.887113	0.00184906	yes	up	--	--	Molecular Function: ATP binding (GO:0005524);; Molecular Function: ATPase activity (GO:0016887);; Biological Process: carnosine biosynthetic process (GO:0035499);; Molecular Function: metal ion binding (GO:0046872);; Molecular Function: carnosine synthase activity (GO:0047730);;	K14755|0|crg:105324334|K14755 carnosine synthase [EC:6.3.2.11] | (RefSeq) carnosine synthase 1-like	Arginine and proline metabolism (ko00330);; Histidine metabolism (ko00340);; beta-Alanine metabolism (ko00410)	--	--	--	--	I	Lipid transport and metabolism	PREDICTED: carnosine synthase 1 [Crassostrea gigas]	molecular function: binding (GO:0005488);; molecular function: catalytic activity (GO:0003824);; biological process: metabolic process (GO:0008152);; biological process: cellular process (GO:0009987);; biological process: single-organism process (GO:0044699)
CGI_10012106	CGI_10012106	0.858137	0.00365744	yes	up	--	--	--	--	--	--	--	Clostridium epsilon toxin ETX/Bacillus mosquitocidal toxin MTX2	--	R	General function prediction only	hypothetical protein CGI_10012106 [Crassostrea gigas]	--
Crassostrea_gigas_newGene_35759	--	0.846876	3.23179e-05	yes	up	[O]	Posttranslational modification, protein turnover, chaperones	--	K17592|0|crg:105326666|K17592 sacsin | (RefSeq) Sacsin; sacsin-like	--	--	--	--	--	S	Function unknown	PREDICTED: sacsin, partial [Crassostrea gigas]	--
Crassostrea_gigas_newGene_833	--	0.846336	0.0409228	yes	up	--	--	Molecular Function: neurotransmitter:sodium symporter activity (GO:0005328);; Biological Process: neurotransmitter transport (GO:0006836);; Cellular Component: integral component of membrane (GO:0016021);; Biological Process: transmembrane transport (GO:0055085);;	K05038|3.95962e-18|crg:105348927|K05038 solute carrier family 6 (neurotransmitter transporter, amino acid) member 5/7/9/14 | (RefSeq) sodium- and chloride-dependent glycine transporter 1-like	--	--	--	--	--	--	--	PREDICTED: sodium- and chloride-dependent glycine transporter 1 [Crassostrea gigas]	molecular function: transporter activity (GO:0005215);; biological process: cellular process (GO:0009987);; biological process: single-organism process (GO:0044699);; biological process: localization (GO:0051179);; cellular component: membrane (GO:0016020);; cellular component: membrane part (GO:0044425)
CGI_10005873	CGI_10005873	0.839147	0.010478	yes	up	--	--	--	--	--	[O]	Posttranslational modification, protein turnover, chaperones	Ubiquitin carboxyl-terminal hydrolase;; IBR domain	Ubiquitin carboxyl-terminal hydrolase nonstop GN=not OS=Drosophila melanogaster (Fruit fly) PE=1 SV=3	R	General function prediction only	Ubiquitin carboxyl-terminal hydrolase 27 [Crassostrea gigas]	--
CGI_10024392	CGI_10024392	0.828044	0.047899	yes	up	[L]	Replication, recombination and repair	Molecular Function: hydrolase activity (GO:0016787);;	K12646|1.65647e-154|lgi:LOTGIDRAFT_211354|K12646 ATP-dependent RNA helicase DDX58 [EC:3.6.3.14] | (RefSeq) hypothetical protein	--	[R]	General function prediction only	C-terminal domain of RIG-I;; DEAD/DEAH box helicase;; Type III restriction enzyme, res subunit;; Helicase conserved C-terminal domain;; Caspase recruitment domain;; Yippee zinc-binding/DNA-binding /Mis18, centromere assembly	Endoribonuclease dcr-1 GN=dcr-1 OS=Caenorhabditis elegans PE=1 SV=3	A	RNA processing and modification	Putative ATP-dependent RNA helicase DDX58 [Crassostrea gigas]	molecular function: catalytic activity (GO:0003824);; biological process: metabolic process (GO:0008152)
CGI_10013530	CGI_10013530	0.806969	9.02335e-08	yes	up	[O]	Posttranslational modification, protein turnover, chaperones	--	--	--	[O]	Posttranslational modification, protein turnover, chaperones	Hsp70 protein	Heat shock 70 kDa protein C (Precursor) GN=hsp-3 OS=Caenorhabditis briggsae PE=3 SV=2	O	Posttranslational modification, protein turnover, chaperones	Heat shock 70 kDa protein 12B [Crassostrea gigas]	--
CGI_10003490	CGI_10003490	0.794273	1.74269e-14	yes	up	[Z]	Cytoskeleton	Molecular Function: ATP binding (GO:0005524);; Cellular Component: cytoplasm (GO:0005737);; Cellular Component: cytoskeleton (GO:0005856);; Biological Process: obsolete ATP catabolic process (GO:0006200);;	K05692|0|tsp:Tsp_00055|K05692 actin beta/gamma 1 | (RefSeq) actin-5C	Phagosome (ko04145)	[Z]	Cytoskeleton	Actin	Actin OS=Crassostrea gigas (Pacific oyster) PE=2 SV=1	Z	Cytoskeleton	Actin [Crassostrea gigas]	molecular function: binding (GO:0005488);; cellular component: cell (GO:0005623);; cellular component: cell part (GO:0044464);; cellular component: organelle (GO:0043226);; biological process: metabolic process (GO:0008152);; biological process: cellular process (GO:0009987);; biological process: single-organism process (GO:0044699)
CGI_10018687	CGI_10018687	0.793245	0.000106695	yes	up	--	--	Biological Process: single organismal cell-cell adhesion (GO:0016337);; Molecular Function: carbohydrate binding (GO:0030246);;	--	--	[R]	General function prediction only	Fibrinogen beta and gamma chains, C-terminal globular domain	Fibrinogen-like protein A (Precursor) OS=Parastichopus parvimensis (Warty sea cucumber) PE=2 SV=1	R	General function prediction only	Fibrinogen C domain-containing protein 1 [Crassostrea gigas]	biological process: biological adhesion (GO:0022610);; biological process: single-organism process (GO:0044699);; molecular function: binding (GO:0005488)
CGI_10004163	CGI_10004163	0.791561	0.0319067	yes	up	--	--	--	--	--	--	--	Protein of unknown function (DUF2870)	Uncharacterized protein C21orf59 homolog GN=CG18675 OS=Drosophila melanogaster (Fruit fly) PE=2 SV=2	S	Function unknown	Uncharacterized protein C21orf59-like protein [Crassostrea gigas]	--
CGI_10020425	CGI_10020425	0.785187	0.00032758	yes	up	[V]	Defense mechanisms	Biological Process: transport (GO:0006810);; Biological Process: cellular process (GO:0009987);; Cellular Component: membrane (GO:0016020);; Biological Process: single-organism process (GO:0044699);;	K05641|0|mze:101476448|K05641 ATP-binding cassette, subfamily A (ABC1), member 1 | (RefSeq) ATP-binding cassette sub-family A member 1-like	ABC transporters (ko02010)	[IR]	Lipid transport and metabolism;; General function prediction only	ABC-2 family transporter protein;; ABC transporter;; AAA domain	ABC transporter A family member 2 GN=abcA2 OS=Dictyostelium discoideum (Slime mold) PE=3 SV=1	Q	Secondary metabolites biosynthesis, transport and catabolism	ATP-binding cassette sub-family A member 1 [Crassostrea gigas]	biological process: localization (GO:0051179);; biological process: cellular process (GO:0009987);; cellular component: membrane (GO:0016020);; biological process: single-organism process (GO:0044699)
CGI_10017629	CGI_10017629	0.782432	0.0359646	yes	up	--	--	Biological Process: immune system process (GO:0002376);; Biological Process: developmental process involved in reproduction (GO:0003006);; Molecular Function: catalytic activity (GO:0003824);; Molecular Function: protein binding (GO:0005515);; Cellular Component: cytoskeleton (GO:0005856);; Biological Process: signal transduction (GO:0007165);; Biological Process: anatomical structure morphogenes…	K11224|7.5024e-14|mcc:709760|K11224 signal transducer and activator of transcription 5B | (RefSeq) STAT5B; signal transducer and activator of transcription 5B	ErbB signaling pathway (ko04012);; Chemokine signaling pathway (ko04062);; Jak-STAT signaling pathway (ko04630);; Prolactin signaling pathway (ko04917);; AGE-RAGE signaling pathway in diabetic complications (ko04933);; Hepatitis B (ko05161);; Measles (ko05162);; HTLV-I infection (ko05166);; Pathways in cancer (ko05200);; Viral carcinogenesis (ko05203);; Chronic myeloid leukemia (ko05220);; Acute …	[KT]	Transcription;; Signal transduction mechanisms	STAT protein, DNA binding domain	Probable inactive protein kinase DDB_G0270444 GN=DDB_G0270444 OS=Dictyostelium discoideum (Slime mold) PE=1 SV=1	K	Transcription	Signal transducer and transcription activator 6 [Crassostrea gigas]	biological process: immune system process (GO:0002376);; biological process: reproductive process (GO:0022414);; biological process: developmental process (GO:0032502);; molecular function: catalytic activity (GO:0003824);; molecular function: binding (GO:0005488);; cellular component: cell (GO:0005623);; cellular component: organelle (GO:0043226);; cellular component: cell part (GO:0044464);; bi…
CGI_10010963	CGI_10010963	0.7733	0.00496131	yes	up	--	--	--	--	--	--	--	SEA domain	--	--	--	hypothetical protein CGI_10010963 [Crassostrea gigas]	--
CGI_10019612	CGI_10019612	0.768489	1.17207e-07	yes	up	--	--	--	--	--	--	--	Domain of unknown function (DUF3883)	Uncharacterized protein DDB_G0271670 (Precursor) GN=DDB_G0271670 OS=Dictyostelium discoideum (Slime mold) PE=4 SV=1	R	General function prediction only	hypothetical protein CGI_10019612 [Crassostrea gigas]	--
CGI_10019520	CGI_10019520	0.753928	0.0203653	yes	up	--	--	Biological Process: anatomical structure morphogenesis (GO:0009653);; Biological Process: embryo development (GO:0009790);; Cellular Component: membrane (GO:0016020);; Cellular Component: cell part (GO:0044464);; Biological Process: single-organism cellular process (GO:0044763);; Biological Process: localization (GO:0051179);;	--	--	[T]	Signal transduction mechanisms	Cadherin domain;; Cadherin prodomain like	Protein dachsous (Precursor) GN=ds OS=Drosophila melanogaster (Fruit fly) PE=1 SV=3	S	Function unknown	Protocadherin Fat 4 [Crassostrea gigas]	biological process: developmental process (GO:0032502);; biological process: single-organism process (GO:0044699);; cellular component: membrane (GO:0016020);; cellular component: cell part (GO:0044464);; biological process: cellular process (GO:0009987);; biological process: localization (GO:0051179)
Crassostrea_gigas_newGene_8663	--	0.738988	7.27397e-05	yes	up	--	--	--	--	--	--	--	--	--	--	--	PREDICTED: uncharacterized protein LOC105348887 [Crassostrea gigas]	--
CGI_10019994	CGI_10019994	0.726958	0.0484337	yes	up	--	--	--	--	--	--	--	--	--	--	--	hypothetical protein CGI_10019994 [Crassostrea gigas]	--
CGI_10001550	CGI_10001550	0.711573	9.27142e-05	yes	up	--	--	Molecular Function: binding (GO:0005488);; Biological Process: cellular process (GO:0009987);; Molecular Function: transferase activity (GO:0016740);; Biological Process: response to stimulus (GO:0050896);;	K00901|1.71227e-54|bfo:BRAFLDRAFT_220050|K00901 diacylglycerol kinase (ATP) [EC:2.7.1.107] | (RefSeq) hypothetical protein	Glycerolipid metabolism (ko00561);; Glycerophospholipid metabolism (ko00564);; Phosphatidylinositol signaling system (ko04070)	[I]	Lipid transport and metabolism	Diacylglycerol kinase accessory domain	Diacylglycerol kinase eta GN=GE24946 OS=Drosophila yakuba (Fruit fly) PE=3 SV=2	I	Lipid transport and metabolism	Diacylglycerol kinase delta [Crassostrea gigas]	molecular function: binding (GO:0005488);; biological process: cellular process (GO:0009987);; molecular function: catalytic activity (GO:0003824);; biological process: metabolic process (GO:0008152);; biological process: response to stimulus (GO:0050896)
CGI_10018340	CGI_10018340	0.70993	3.76206e-05	yes	up	--	--	Biological Process: single-organism process (GO:0044699);;	--	--	[I]	Lipid transport and metabolism	Domain of unknown function (DUF1943);; Lipoprotein amino terminal region;; Domain of Unknown Function (DUF1081)	Apolipophorin-1 (Precursor) OS=Locusta migratoria (Migratory locust) PE=1 SV=2	I	Lipid transport and metabolism	hypothetical protein CGI_10018340 [Crassostrea gigas]	biological process: single-organism process (GO:0044699)
CGI_10022976	CGI_10022976	0.709038	5.18229e-05	yes	up	--	--	--	--	--	--	--	--	Midasin GN=mdn1 OS=Dictyostelium discoideum (Slime mold) PE=3 SV=2	--	--	hypothetical protein CGI_10022976 [Crassostrea gigas]	--
CGI_10015430	CGI_10015430	0.706843	0.00780984	yes	up	--	--	Biological Process: cellular metabolic process (GO:0044237);; Biological Process: primary metabolic process (GO:0044238);; Biological Process: organic substance metabolic process (GO:0071704);;	--	--	--	--	--	Myb-like protein X GN=mybX OS=Dictyostelium discoideum (Slime mold) PE=3 SV=1	--	--	hypothetical protein CGI_10015430 [Crassostrea gigas]	biological process: metabolic process (GO:0008152);; biological process: cellular process (GO:0009987)
CGI_10017270	CGI_10017270	0.702332	0.0451323	yes	up	--	--	--	--	--	--	--	--	--	--	--	hypothetical protein CGI_10017270 [Crassostrea gigas]	--
CGI_10026314	CGI_10026314	0.691598	0.0306847	yes	up	--	--	--	--	--	[S]	Function unknown	--	Maestro heat-like repeat-containing protein family member 1 GN=mroh1 OS=Dictyostelium discoideum (Slime mold) PE=4 SV=1	S	Function unknown	HEAT repeat-containing protein 7A [Crassostrea gigas]	--
CGI_10017955	CGI_10017955	0.683858	0.00221902	yes	up	--	--	--	K18668|8.33867e-119|ame:413825|K18668 ribonuclease ZC3H12 [EC:3.1.-.-] | (RefSeq) probable ribonuclease ZC3H12C	--	[S]	Function unknown	Zc3h12a-like Ribonuclease NYN domain	Putative mediator of RNA polymerase II transcription subunit 26 GN=med26 OS=Dictyostelium discoideum (Slime mold) PE=3 SV=2	S	Function unknown	Putative ribonuclease ZC3H12C [Crassostrea gigas]	--
CGI_10015992	CGI_10015992	0.652153	4.45596e-05	yes	up	--	--	--	K01019|4.14367e-42|lgi:LOTGIDRAFT_158219|K01019 galactosylceramide sulfotransferase [EC:2.8.2.11] | (RefSeq) hypothetical protein	Ether lipid metabolism (ko00565);; Sphingolipid metabolism (ko00600)	--	--	Galactose-3-O-sulfotransferase;; Interferon-induced transmembrane protein;; Sulfotransferase family	--	K	Transcription	Galactosylceramide sulfotransferase [Crassostrea gigas]	--
CGI_10024668	CGI_10024668	0.636161	0.0186506	yes	up	--	--	Molecular Function: protein binding (GO:0005515);; Biological Process: cell communication (GO:0007154);; Biological Process: anatomical structure morphogenesis (GO:0009653);; Biological Process: cellular component organization (GO:0016043);; Biological Process: macromolecule metabolic process (GO:0043170);; Cellular Component: cell part (GO:0044464);; Biological Process: single organism signaling…	K10477|0|lgi:LOTGIDRAFT_177172|K10477 BTB/POZ domain-containing protein 1/2 | (RefSeq) hypothetical protein	--	[S]	Function unknown	PHR domain;; BTB/POZ domain;; BTB And C-terminal Kelch	E3 ubiquitin-protein ligase rpm-1 GN=rpm-1 OS=Caenorhabditis elegans PE=1 SV=1	R	General function prediction only	BTB/POZ domain-containing protein 2 [Crassostrea gigas]	molecular function: binding (GO:0005488);; biological process: cellular process (GO:0009987);; biological process: single-organism process (GO:0044699);; biological process: developmental process (GO:0032502);; biological process: cellular component organization or biogenesis (GO:0071840);; biological process: metabolic process (GO:0008152);; cellular component: cell part (GO:0044464);; biologica…
CGI_10026051	CGI_10026051	0.59313	0.0393931	yes	up	--	--	Biological Process: negative regulation of transcription from RNA polymerase II promoter (GO:0000122);; Molecular Function: RNA polymerase II regulatory region sequence-specific DNA binding (GO:0000977);; Molecular Function: DNA binding (GO:0003677);; Molecular Function: transcription factor activity, sequence-specific DNA binding (GO:0003700);; Molecular Function: RNA polymerase II transcription…	--	--	[K]	Transcription	Zinc finger, C4 type (two domains);; Ligand-binding domain of nuclear hormone receptor	Probable nuclear hormone receptor HR3 GN=Hr46 OS=Drosophila melanogaster (Fruit fly) PE=2 SV=1	K	Transcription	Putative nuclear hormone receptor HR3 [Crassostrea gigas]	biological process: biological regulation (GO:0065007);; molecular function: binding (GO:0005488);; molecular function: nucleic acid binding transcription factor activity (GO:0001071);; biological process: metabolic process (GO:0008152);; biological process: cellular process (GO:0009987);; cellular component: cell (GO:0005623);; cellular component: organelle (GO:0043226);; cellular component: org…
CGI_10027697	CGI_10027697	0.586319	5.43472e-05	yes	up	--	--	--	--	--	[T]	Signal transduction mechanisms	SAM domain (Sterile alpha motif);; SAM domain (Sterile alpha motif)	--	T	Signal transduction mechanisms	Ankyrin repeat and sterile alpha motif domain-containing protein 1B [Crassostrea gigas]	--
CGI_10012129	CGI_10012129	0.585075	0.0343087	yes	up	[GEPR]	Carbohydrate transport and metabolism;; Amino acid transport and metabolism;; Inorganic ion transport and metabolism;; General function prediction only	Biological Process: transport (GO:0006810);; Cellular Component: membrane (GO:0016020);;	--	--	[R]	General function prediction only	Major Facilitator Superfamily;; NB-ARC domain;; Sugar (and other) transporter;; AAA domain;; ATPase family associated with various cellular activities (AAA);; AAA ATPase domain;; Archaeal ATPase	Organic cation transporter-like protein GN=Orct2 OS=Drosophila melanogaster (Fruit fly) PE=2 SV=2	R	General function prediction only	Major facilitator superfamily domain-containing protein 10 [Crassostrea gigas]	biological process: localization (GO:0051179);; cellular component: membrane (GO:0016020)
CGI_10020211	CGI_10020211	-0.602249	0.0186506	yes	down	--	--	--	--	--	--	--	--	--	--	--	hypothetical protein CGI_10020211 [Crassostrea gigas]	--
CGI_10013629	CGI_10013629	-0.607954	0.0044953	yes	down	--	--	--	--	--	--	--	--	--	--	--	hypothetical protein CGI_10013629 [Crassostrea gigas]	--
CGI_10009966	CGI_10009966	-0.621036	3.15301e-05	yes	down	[IQR]	Lipid transport and metabolism;; Secondary metabolites biosynthesis, transport and catabolism;; General function prediction only	Biological Process: alcohol metabolic process (GO:0006066);; Biological Process: steroid metabolic process (GO:0008202);; Molecular Function: steroid dehydrogenase activity, acting on the CH-OH group of donors, NAD or NADP as acceptor (GO:0033764);; Biological Process: cellular hormone metabolic process (GO:0034754);; Cellular Component: cytoplasmic part (GO:0044444);; Cellular Component: intrace…	--	--	[QR]	Secondary metabolites biosynthesis, transport and catabolism;; General function prediction only	short chain dehydrogenase;; Enoyl-(Acyl carrier protein) reductase;; KR domain;; Fungal family of unknown function (DUF1776)	3 beta-hydroxysteroid dehydrogenase dhs-16 GN=dhs-16 OS=Caenorhabditis elegans PE=2 SV=1	Q	Secondary metabolites biosynthesis, transport and catabolism	D-beta-hydroxybutyrate dehydrogenase, mitochondrial [Crassostrea gigas]	biological process: metabolic process (GO:0008152);; biological process: single-organism process (GO:0044699);; molecular function: catalytic activity (GO:0003824);; biological process: cellular process (GO:0009987);; biological process: biological regulation (GO:0065007);; cellular component: cell (GO:0005623);; cellular component: cell part (GO:0044464);; cellular component: organelle (GO:00432…
CGI_10017450	CGI_10017450	-0.633833	1.18502e-08	yes	down	--	--	--	K20102|4.64426e-74|oas:101119151|K20102 YTH domain-containing family protein | (RefSeq) YTHDF1; YTH N6-methyladenosine RNA binding protein 1	--	[R]	General function prediction only	YT521-B-like domain	Dynamin-A GN=dymA OS=Dictyostelium discoideum (Slime mold) PE=1 SV=2	R	General function prediction only	YTH domain family protein 1 [Crassostrea gigas]	--
CGI_10010771	CGI_10010771	-0.64755	0.0455394	yes	down	--	--	--	--	--	--	--	Ankyrin repeats (many copies)	--	R	General function prediction only	Lupus brain antigen 1-like protein [Crassostrea gigas]	--
CGI_10016219	CGI_10016219	-0.671131	0.00929388	yes	down	[MI]	Cell wall/membrane/envelope biogenesis;; Lipid transport and metabolism	Molecular Function: catalytic activity (GO:0003824);; Biological Process: CDP-choline pathway (GO:0006657);; Biological Process: biosynthetic process (GO:0009058);; Molecular Function: nucleotidyltransferase activity (GO:0016779);;	K00968|3.32504e-120|lgi:LOTGIDRAFT_109755|K00968 choline-phosphate cytidylyltransferase [EC:2.7.7.15] | (RefSeq) hypothetical protein	Glycerophospholipid metabolism (ko00564)	[I]	Lipid transport and metabolism	Cytidylyltransferase;; PH domain	Putative choline-phosphate cytidylyltransferase GN=F08C6.2 OS=Caenorhabditis elegans PE=2 SV=2	I	Lipid transport and metabolism	Choline-phosphate cytidylyltransferase B [Crassostrea gigas]	molecular function: catalytic activity (GO:0003824);; biological process: metabolic process (GO:0008152);; biological process: cellular process (GO:0009987);; biological process: single-organism process (GO:0044699)
CGI_10021246	CGI_10021246	-0.679879	0.00525603	yes	down	--	--	--	--	--	--	--	Fibronectin type III domain	--	--	--	hypothetical protein CGI_10021246 [Crassostrea gigas]	--
CGI_10026148	CGI_10026148	-0.685078	0.0238596	yes	down	[P]	Inorganic ion transport and metabolism	Biological Process: superoxide metabolic process (GO:0006801);; Molecular Function: oxidoreductase activity (GO:0016491);; Molecular Function: metal ion binding (GO:0046872);; Biological Process: oxidation-reduction process (GO:0055114);;	K16627|6.45341e-07|cmk:103173882|K16627 superoxide dismutase, Cu-Zn family [EC:1.15.1.1] | (RefSeq) superoxide dismutase [Cu-Zn], chloroplastic-like	--	--	--	Copper/zinc superoxide dismutase (SODC)	Superoxide dismutase [Cu-Zn] 1 GN=sodA OS=Dictyostelium discoideum (Slime mold) PE=2 SV=1	--	--	Extracellular superoxide dismutase [Cu-Zn] [Crassostrea gigas]	biological process: metabolic process (GO:0008152);; biological process: cellular process (GO:0009987);; molecular function: catalytic activity (GO:0003824);; molecular function: binding (GO:0005488);; biological process: single-organism process (GO:0044699)
CGI_10024667	CGI_10024667	-0.692752	0.042152	yes	down	[I]	Lipid transport and metabolism	Biological Process: steroid biosynthetic process (GO:0006694);; Cellular Component: membrane (GO:0016020);; Biological Process: sterol metabolic process (GO:0016125);; Molecular Function: oxidoreductase activity (GO:0016491);; Cellular Component: intracellular membrane-bounded organelle (GO:0043231);; Cellular Component: cytoplasmic part (GO:0044444);;	K00021|0|lgi:LOTGIDRAFT_126248|K00021 hydroxymethylglutaryl-CoA reductase (NADPH) [EC:1.1.1.34] | (RefSeq) hypothetical protein	Terpenoid backbone biosynthesis (ko00900)	[I]	Lipid transport and metabolism	Hydroxymethylglutaryl-coenzyme A reductase;; Sterol-sensing domain of SREBP cleavage-activation;; Patched family	3-hydroxy-3-methylglutaryl-coenzyme A reductase GN=HMGCR OS=Strongylocentrotus purpuratus (Purple sea urchin) PE=2 SV=2	I	Lipid transport and metabolism	3-hydroxy-3-methylglutaryl-coenzyme A reductase [Crassostrea gigas]	biological process: metabolic process (GO:0008152);; biological process: single-organism process (GO:0044699);; cellular component: membrane (GO:0016020);; molecular function: catalytic activity (GO:0003824);; cellular component: cell (GO:0005623);; cellular component: organelle (GO:0043226);; cellular component: cell part (GO:0044464)
CGI_10006272	CGI_10006272	-0.700711	0.0388082	yes	down	[MG]	Cell wall/membrane/envelope biogenesis;; Carbohydrate transport and metabolism	Biological Process: morphogenesis of an epithelium (GO:0002009);; Biological Process: nematode larval development (GO:0002119);; Molecular Function: DNA topoisomerase type I activity (GO:0003917);; Molecular Function: calcium ion binding (GO:0005509);; Cellular Component: nucleolus (GO:0005730);; Cellular Component: striated muscle thin filament (GO:0005865);; Biological Process: cellular calcium…	--	--	[V]	Defense mechanisms	NAD dependent epimerase/dehydratase family;; 3-beta hydroxysteroid dehydrogenase/isomerase family;; NADH(P)-binding;; Male sterility protein;; short chain dehydrogenase;; NmrA-like family;; RmlD substrate binding domain;; KR domain;; Polysaccharide biosynthesis protein	Uncharacterized protein DDB_G0286299 GN=DDB_G0286299 OS=Dictyostelium discoideum (Slime mold) PE=4 SV=1	V	Defense mechanisms	hypothetical protein CGI_10006272 [Crassostrea gigas]	biological process: developmental process (GO:0032502);; biological process: single-organism process (GO:0044699);; biological process: multicellular organismal process (GO:0032501);; molecular function: catalytic activity (GO:0003824);; biological process: metabolic process (GO:0008152);; molecular function: binding (GO:0005488);; cellular component: cell (GO:0005623);; cellular component: organ…
CGI_10012334	CGI_10012334	-0.724179	0.00075627	yes	down	--	--	--	--	--	[O]	Posttranslational modification, protein turnover, chaperones	NHL repeat	--	O	Posttranslational modification, protein turnover, chaperones	Tripartite motif-containing protein 3 [Crassostrea gigas]	--
CGI_10027863	CGI_10027863	-0.737508	1.053e-05	yes	down	--	--	--	--	--	[U]	Intracellular trafficking, secretion, and vesicular transport	PACS-1 cytosolic sorting protein	--	U	Intracellular trafficking, secretion, and vesicular transport	Phosphofurin acidic cluster sorting protein 2 [Crassostrea gigas]	--
CGI_10021245	CGI_10021245	-0.759145	0.0293109	yes	down	--	--	--	--	--	--	--	PMP-22/EMP/MP20/Claudin family	--	--	--	hypothetical protein CGI_10021245 [Crassostrea gigas]	--
CGI_10027031	CGI_10027031	-0.770055	2.43852e-07	yes	down	--	--	Molecular Function: RNA polymerase II regulatory region sequence-specific DNA binding (GO:0000977);; Biological Process: nematode larval development (GO:0002119);; Molecular Function: steroid hormone receptor activity (GO:0003707);; Molecular Function: RNA polymerase II transcription factor activity, ligand-activated sequence-specific DNA binding (GO:0004879);; Molecular Function: binding (GO:000…	K14035|2.4723e-120|lgi:LOTGIDRAFT_235311|K14035 nuclear receptor subfamily 1 group I | (RefSeq) hypothetical protein	--	[T]	Signal transduction mechanisms	Zinc finger, C4 type (two domains);; Ligand-binding domain of nuclear hormone receptor	Ecdysone receptor GN=EcR OS=Bombyx mori (Silk moth) PE=2 SV=1	K	Transcription	Vitamin D3 receptor [Crassostrea gigas]	molecular function: binding (GO:0005488);; biological process: multicellular organismal process (GO:0032501);; biological process: developmental process (GO:0032502);; biological process: single-organism process (GO:0044699);; molecular function: receptor activity (GO:0004872);; molecular function: molecular transducer activity (GO:0060089);; biological process: cellular process (GO:0009987);; bi…
CGI_10019537	CGI_10019537	-0.782266	0.0396038	yes	down	--	--	--	K10270|1.75613e-13|nvi:100121023|K10270 F-box and leucine-rich repeat protein 4 | (RefSeq) F-box/LRR-repeat protein 4	--	[R]	General function prediction only	F5/8 type C domain	--	J	Translation, ribosomal structure and biogenesis	F-box/LRR-repeat protein 4 [Crassostrea gigas]	--
CGI_10001849	CGI_10001849	-0.791801	0.0026821	yes	down	--	--	Molecular Function: catalytic activity (GO:0003824);; Molecular Function: monooxygenase activity (GO:0004497);; Molecular Function: binding (GO:0005488);; Biological Process: metabolic process (GO:0008152);; Biological Process: cellular process (GO:0009987);; Biological Process: single-organism behavior (GO:0044708);; Biological Process: nervous system process (GO:0050877);; Biological Process: m…	K00503|1.93623e-128|lgi:LOTGIDRAFT_233458|K00503 dopamine beta-monooxygenase [EC:1.14.17.1] | (RefSeq) hypothetical protein	Tyrosine metabolism (ko00350)	[E]	Amino acid transport and metabolism	Copper type II ascorbate-dependent monooxygenase, C-terminal domain;; Copper type II ascorbate-dependent monooxygenase, N-terminal domain	Tyramine beta-hydroxylase (Precursor) GN=tbh-1 OS=Caenorhabditis briggsae PE=3 SV=1	E	Amino acid transport and metabolism	Dopamine beta-hydroxylase, partial [Crassostrea gigas]	molecular function: catalytic activity (GO:0003824);; biological process: metabolic process (GO:0008152);; biological process: single-organism process (GO:0044699);; molecular function: binding (GO:0005488);; biological process: cellular process (GO:0009987);; biological process: response to stimulus (GO:0050896);; biological process: multicellular organismal process (GO:0032501);; biological pro…
Crassostrea_gigas_newGene_18457	--	-0.797039	0.000762391	yes	down	--	--	Biological Process: translation (GO:0006412);;	K03233|2.96087e-111|crg:105329113|K03233 elongation factor 1-gamma | (RefSeq) elongation factor 1-gamma-like	--	[O]	Posttranslational modification, protein turnover, chaperones	Elongation factor 1 gamma, conserved domain;; Glutathione S-transferase, C-terminal domain	Elongation factor 1-gamma OS=Artemia salina OX=85549 PE=1 SV=3	O	Posttranslational modification, protein turnover, chaperones	elongation factor 1-gamma-like [Crassostrea virginica]	biological process: metabolic process (GO:0008152);; biological process: cellular process (GO:0009987)
CGI_10024703	CGI_10024703	-0.813961	9.70057e-06	yes	down	[V]	Defense mechanisms	Molecular Function: monooxygenase activity (GO:0004497);; Molecular Function: binding (GO:0005488);; Biological Process: cell communication (GO:0007154);; Biological Process: metabolic process (GO:0008152);; Biological Process: reproductive process (GO:0022414);; Biological Process: single organism signaling (GO:0044700);; Biological Process: single-organism behavior (GO:0044708);; Biological Pro…	K00503|2.65059e-114|lgi:LOTGIDRAFT_233458|K00503 dopamine beta-monooxygenase [EC:1.14.17.1] | (RefSeq) hypothetical protein	Tyrosine metabolism (ko00350)	[E]	Amino acid transport and metabolism	Beta-lactamase;; Copper type II ascorbate-dependent monooxygenase, N-terminal domain;; Copper type II ascorbate-dependent monooxygenase, C-terminal domain	Temptin (Precursor) OS=Aplysia californica (California sea hare) PE=1 SV=1	R	General function prediction only	DBH-like monooxygenase protein 2-like protein [Crassostrea gigas]	molecular function: catalytic activity (GO:0003824);; biological process: metabolic process (GO:0008152);; biological process: single-organism process (GO:0044699);; molecular function: binding (GO:0005488);; biological process: cellular process (GO:0009987);; biological process: reproductive process (GO:0022414);; biological process: signaling (GO:0023052);; biological process: response to stimu…
CGI_10019672	CGI_10019672	-0.834284	0.000206206	yes	down	[R]	General function prediction only	--	--	--	--	--	TPR repeat;; Tetratricopeptide repeat;; Tetratricopeptide repeat;; Tetratricopeptide repeat	Small heat shock protein hspG3 GN=hspG3 OS=Dictyostelium discoideum (Slime mold) PE=3 SV=1	R	General function prediction only	Heat shock protein STI1 [Crassostrea gigas]	--
Crassostrea_gigas_newGene_17759	--	-0.840991	0.0396038	yes	down	--	--	--	--	--	--	--	--	--	--	--	--	--
CGI_10020257	CGI_10020257	-0.867485	8.11434e-09	yes	down	--	--	--	--	--	--	--	--	--	R	General function prediction only	hypothetical protein CGI_10020257 [Crassostrea gigas]	--
Crassostrea_gigas_newGene_35265	--	-0.878258	0.0477492	yes	down	--	--	Molecular Function: nucleic acid binding (GO:0003676);;	--	--	--	--	--	--	S	Function unknown	PREDICTED: uncharacterized protein LOC105338276 [Crassostrea gigas]	molecular function: binding (GO:0005488)
CGI_10009001	CGI_10009001	-0.890243	0.0299451	yes	down	--	--	--	--	--	--	--	HIN-200/IF120x domain	--	--	--	hypothetical protein CGI_10009001 [Crassostrea gigas]	--
CGI_10003579	CGI_10003579	-0.899359	4.45596e-05	yes	down	[I]	Lipid transport and metabolism	Biological Process: metabolic process (GO:0008152);; Molecular Function: CoA carboxylase activity (GO:0016421);; Molecular Function: ion binding (GO:0043167);;	K11262|5.93363e-130|lgi:LOTGIDRAFT_199489|K11262 acetyl-CoA carboxylase / biotin carboxylase 1 [EC:6.4.1.2 6.3.4.14] | (RefSeq) hypothetical protein	Fatty acid biosynthesis (ko00061);; Pyruvate metabolism (ko00620);; Propanoate metabolism (ko00640);; Fatty acid metabolism (ko01212)	[I]	Lipid transport and metabolism	Carboxyl transferase domain	Biotin carboxylase GN=accA OS=Dictyostelium discoideum (Slime mold) PE=3 SV=1	I	Lipid transport and metabolism	Acetyl-CoA carboxylase [Crassostrea gigas]	biological process: metabolic process (GO:0008152);; molecular function: catalytic activity (GO:0003824);; molecular function: binding (GO:0005488)
CGI_10002752	CGI_10002752	-0.902872	0.0225427	yes	down	--	--	--	K11997|1.62585e-07|bfo:BRAFLDRAFT_109857|K11997 tripartite motif-containing protein 2/3 | (RefSeq) hypothetical protein	--	--	--	NHL repeat	--	R	General function prediction only	Tripartite motif-containing protein 3 [Crassostrea gigas]	--
CGI_10018601	CGI_10018601	-0.910324	0.0290934	yes	down	--	--	--	--	--	--	--	--	--	S	Function unknown	hypothetical protein CGI_10018601 [Crassostrea gigas]	--
CGI_10022921	CGI_10022921	-0.912554	0.0251844	yes	down	[R]	General function prediction only	--	--	--	[M]	Cell wall/membrane/envelope biogenesis	Ankyrin repeats (many copies);; Ankyrin repeats (3 copies);; Ankyrin repeat;; Ankyrin repeats (many copies);; Ankyrin repeat	26S proteasome non-ATPase regulatory subunit 10 GN=psmD10 OS=Dictyostelium discoideum (Slime mold) PE=2 SV=1	R	General function prediction only	Ankyrin repeat domain-containing protein 54 [Crassostrea gigas]	--
CGI_10008158	CGI_10008158	-0.913595	3.63314e-16	yes	down	--	--	--	K09040|1.16991e-69|lgi:LOTGIDRAFT_118868|K09040 nuclear factor erythroid 2-related factor 1/3 | (RefSeq) hypothetical protein	--	[K]	Transcription	bZIP Maf transcription factor;; bZIP transcription factor	Segmentation protein cap&apos;n&apos;collar GN=cnc OS=Drosophila melanogaster (Fruit fly) PE=2 SV=3	K	Transcription	Nuclear factor erythroid 2-related factor 2 [Crassostrea gigas]	--
CGI_10025732	CGI_10025732	-0.929329	0.0416661	yes	down	--	--	--	--	--	--	--	--	--	T	Signal transduction mechanisms	hypothetical protein CGI_10025732 [Crassostrea gigas]	--
CGI_10019671	CGI_10019671	-0.944342	2.46117e-06	yes	down	--	--	--	--	--	--	--	--	--	R	General function prediction only	Lupus brain antigen 1-like protein [Crassostrea gigas]	--
CGI_10024389	CGI_10024389	-0.945002	0.000404109	yes	down	--	--	--	K14354|3.78525e-84|shr:100923475|K14354 solute carrier organic anion transporter family, member 4A | (RefSeq) SLCO4A1; solute carrier organic anion transporter family member 4A1	--	[Q]	Secondary metabolites biosynthesis, transport and catabolism	Organic Anion Transporter Polypeptide (OATP) family;; Major Facilitator Superfamily;; Kazal-type serine protease inhibitor domain	--	Q	Secondary metabolites biosynthesis, transport and catabolism	Solute carrier organic anion transporter family member 4A1 [Crassostrea gigas]	--
CGI_10007463	CGI_10007463	-0.946738	0.00778611	yes	down	--	--	--	K11997|5.35673e-07|bfo:BRAFLDRAFT_205965|K11997 tripartite motif-containing protein 2/3 | (RefSeq) hypothetical protein	--	--	--	B-box zinc finger;; NHL repeat	--	R	General function prediction only	Tripartite motif-containing protein 2 [Crassostrea gigas]	--
CGI_10003377	CGI_10003377	-0.951127	0.00352086	yes	down	--	--	--	--	--	--	--	--	--	--	--	temptin [Haliotis discus discus]	--
CGI_10010837	CGI_10010837	-0.953336	3.21554e-09	yes	down	--	--	--	K04097|5.05754e-39|lgi:LOTGIDRAFT_238691|K04097 prostaglandin-H2 D-isomerase / glutathione transferase [EC:5.3.99.2 2.5.1.18] | (RefSeq) hypothetical protein	Glutathione metabolism (ko00480);; Arachidonic acid metabolism (ko00590);; Metabolism of xenobiotics by cytochrome P450 (ko00980);; Drug metabolism - cytochrome P450 (ko00982)	[O]	Posttranslational modification, protein turnover, chaperones	Glutathione S-transferase, N-terminal domain;; Glutathione S-transferase, C-terminal domain;; Glutathione S-transferase, C-terminal domain;; Glutathione S-transferase, N-terminal domain	S-crystallin SL11 OS=Ommastrephes sloanei (Arrow squid) PE=2 SV=1	O	Posttranslational modification, protein turnover, chaperones	S-crystallin SL11 [Crassostrea gigas]	--
CGI_10028190	CGI_10028190	-0.961013	9.34725e-05	yes	down	--	--	Molecular Function: receptor activity (GO:0004872);; Molecular Function: binding (GO:0005488);; Cellular Component: proteinaceous extracellular matrix (GO:0005578);; Cellular Component: plasma membrane (GO:0005886);; Biological Process: receptor-mediated endocytosis (GO:0006898);; Cellular Component: cytoplasmic vesicle (GO:0016023);; Biological Process: cell migration (GO:0016477);; Biological P…	K12473|1.51184e-17|hsa:3949|K12473 low-density lipoprotein receptor | (RefSeq) LDLR, FH, FHC, LDLCQ2; low density lipoprotein receptor	Endocytosis (ko04144);; Ovarian steroidogenesis (ko04913);; Aldosterone synthesis and secretion (ko04925);; Bile secretion (ko04976);; Toxoplasmosis (ko05145);; Hepatitis C (ko05160)	[T]	Signal transduction mechanisms	Low-density lipoprotein receptor domain class A	Vitellogenin receptor (Precursor) GN=VgR OS=Solenopsis invicta (Red imported fire ant) PE=2 SV=1	T	Signal transduction mechanisms	Low-density lipoprotein receptor [Crassostrea gigas]	molecular function: receptor activity (GO:0004872);; molecular function: binding (GO:0005488);; cellular component: extracellular region (GO:0005576);; cellular component: extracellular matrix (GO:0031012);; cellular component: extracellular region part (GO:0044421);; cellular component: cell (GO:0005623);; cellular component: membrane (GO:0016020);; cellular component: cell part (GO:0044464);; b…
CGI_10014945	CGI_10014945	-0.968554	5.80449e-09	yes	down	--	--	--	--	--	--	--	C1q domain	--	R	General function prediction only	Complement C1q-like protein 4, partial [Crassostrea gigas]	--
Crassostrea_gigas_newGene_39036	--	-0.97211	0.0234025	yes	down	--	--	--	--	--	--	--	--	--	--	--	PREDICTED: probable serine/threonine-protein kinase DDB_G0282963 isoform X2 [Crassostrea gigas]	--
Crassostrea_gigas_newGene_28554	--	-0.97743	0.0484337	yes	down	--	--	--	--	--	--	--	--	--	--	--	PREDICTED: uncharacterized protein LOC105348900 isoform X1 [Crassostrea gigas]	--
CGI_10013791	CGI_10013791	-0.981553	2.44921e-12	yes	down	--	--	--	--	--	--	--	--	--	--	--	hypothetical protein CGI_10013791 [Crassostrea gigas]	--
Crassostrea_gigas_newGene_37237	--	-0.982495	0.00915824	yes	down	--	--	--	--	--	--	--	--	--	--	--	PREDICTED: uncharacterized protein LOC105328143 [Crassostrea gigas]	--
CGI_10010182	CGI_10010182	-0.986032	0.000279902	yes	down	--	--	Molecular Function: transcription factor activity, sequence-specific DNA binding (GO:0003700);; Biological Process: regulation of transcription, DNA-templated (GO:0006355);; Molecular Function: sequence-specific DNA binding (GO:0043565);;	--	--	--	--	bZIP transcription factor;; Basic region leucine zipper	--	K	Transcription	cAMP-responsive element-binding protein-like 2 [Crassostrea gigas]	molecular function: nucleic acid binding transcription factor activity (GO:0001071);; biological process: biological regulation (GO:0065007);; molecular function: binding (GO:0005488)
CGI_10004133	CGI_10004133	-0.993362	0.000130587	yes	down	--	--	--	--	--	--	--	C1q domain	--	S	Function unknown	Complement C1q-like protein 4 [Crassostrea gigas]	--
CGI_10010892	CGI_10010892	-1.01579	0.0262835	yes	down	--	--	--	--	--	--	--	--	--	--	--	hypothetical protein CGI_10010892 [Crassostrea gigas]	--
CGI_10016002	CGI_10016002	-1.01897	0.0165826	yes	down	--	--	--	--	--	--	--	--	--	--	--	hypothetical protein CGI_10016002 [Crassostrea gigas]	--
CGI_10016480	CGI_10016480	-1.02489	0.0133711	yes	down	--	--	Cellular Component: plasma membrane (GO:0005886);; Biological Process: transport (GO:0006810);; Biological Process: multicellular organism development (GO:0007275);; Biological Process: behavior (GO:0007610);; Molecular Function: ligand-gated ion channel activity (GO:0015276);; Cellular Component: integral component of membrane (GO:0016021);; Biological Process: single-organism cellular process (…	K05312|4.61394e-49|lgi:LOTGIDRAFT_52159|K05312 nicotinic acetylcholine receptor, invertebrate | (RefSeq) hypothetical protein	--	[T]	Signal transduction mechanisms	Neurotransmitter-gated ion-channel ligand binding domain;; Neurotransmitter-gated ion-channel transmembrane region	Ligand-gated ion channel 4 (Precursor) GN=lgc-4 OS=Caenorhabditis briggsae PE=3 SV=2	T	Signal transduction mechanisms	Neuronal acetylcholine receptor subunit beta-3 [Crassostrea gigas]	cellular component: cell (GO:0005623);; cellular component: membrane (GO:0016020);; cellular component: cell part (GO:0044464);; biological process: localization (GO:0051179);; biological process: multicellular organismal process (GO:0032501);; biological process: developmental process (GO:0032502);; biological process: single-organism process (GO:0044699);; biological process: response to stimul…
Crassostrea_gigas_newGene_23582	--	-1.03161	0.0238596	yes	down	[T]	Signal transduction mechanisms	Molecular Function: protein kinase activity (GO:0004672);; Biological Process: protein phosphorylation (GO:0006468);;	K18201|0|crg:105339343|K18201 hydroxylysine kinase [EC:2.7.1.81] | (RefSeq) hydroxylysine kinase-like	Lysine degradation (ko00310)	--	--	Phosphotransferase enzyme family	--	S	Function unknown	PREDICTED: hydroxylysine kinase [Crassostrea gigas]	molecular function: catalytic activity (GO:0003824);; biological process: metabolic process (GO:0008152);; biological process: cellular process (GO:0009987)
CGI_10008364	CGI_10008364	-1.03183	0.0186506	yes	down	--	--	--	--	--	--	--	--	--	--	--	hypothetical protein CGI_10008364 [Crassostrea gigas]	--
CGI_10020907	CGI_10020907	-1.03558	0.000283302	yes	down	[K]	Transcription	Molecular Function: binding (GO:0005488);; Molecular Function: hydrolase activity, acting on carbon-nitrogen (but not peptide) bonds, in linear amides (GO:0016811);; Biological Process: protein deacylation (GO:0035601);; Cellular Component: intracellular membrane-bounded organelle (GO:0043231);; Biological Process: single-organism process (GO:0044699);;	K11416|2.56472e-80|aqu:100632618|K11416 mono-ADP-ribosyltransferase sirtuin 6 [EC:2.4.2.31] | (RefSeq) NAD-dependent protein deacetylase sirtuin-6-like	--	[BK]	Chromatin structure and dynamics;; Transcription	Sir2 family	NAD-dependent protein deacetylase Sirt6 GN=Sirt6 OS=Drosophila melanogaster (Fruit fly) PE=2 SV=1	K	Transcription	NAD-dependent deacetylase sirtuin-6 [Crassostrea gigas]	molecular function: binding (GO:0005488);; molecular function: catalytic activity (GO:0003824);; biological process: metabolic process (GO:0008152);; biological process: cellular process (GO:0009987);; cellular component: cell (GO:0005623);; cellular component: organelle (GO:0043226);; cellular component: cell part (GO:0044464);; biological process: single-organism process (GO:0044699)
Crassostrea_gigas_newGene_2194	--	-1.04262	0.00529647	yes	down	--	--	Molecular Function: ATP binding (GO:0005524);; Cellular Component: cytoplasm (GO:0005737);; Biological Process: protein folding (GO:0006457);; Molecular Function: unfolded protein binding (GO:0051082);;	K09497|4.98074e-14|crg:105318294|K09497 T-complex protein 1 subunit epsilon | (RefSeq) T-complex protein 1 subunit epsilon-like	--	--	--	--	--	O	Posttranslational modification, protein turnover, chaperones	PREDICTED: T-complex protein 1 subunit epsilon-like isoform X1 [Crassostrea gigas]	molecular function: binding (GO:0005488);; cellular component: cell (GO:0005623);; cellular component: cell part (GO:0044464);; biological process: metabolic process (GO:0008152);; biological process: cellular process (GO:0009987)
Crassostrea_gigas_newGene_10925	--	-1.04933	0.0142098	yes	down	--	--	--	--	--	--	--	--	--	--	--	Uncharacterized protein C17orf66 [Crassostrea gigas]	--
Crassostrea_gigas_newGene_25568	--	-1.05025	0.0237899	yes	down	[X]	--	--	--	--	--	--	Integrase core domain;; Integrase core domain	Retrovirus-related Pol polyprotein from transposon 412 OS=Drosophila melanogaster OX=7227 GN=POL PE=3 SV=1	L	Replication, recombination and repair	Pol [Haliotis discus hannai]	--
Crassostrea_gigas_newGene_20041	--	-1.05949	3.20694e-06	yes	down	--	--	--	--	--	--	--	--	--	--	--	--	--
CGI_10024019	CGI_10024019	-1.06398	0.0123702	yes	down	--	--	Molecular Function: iron ion binding (GO:0005506);; Molecular Function: oxidoreductase activity, acting on paired donors, with incorporation or reduction of molecular oxygen, 2-oxoglutarate as one donor, and incorporation of one atom each of oxygen into both donors (GO:0016706);; Molecular Function: L-ascorbic acid binding (GO:0031418);; Biological Process: oxidation-reduction process (GO:0055114…	--	--	[B]	Chromatin structure and dynamics	Oxoglutarate and iron-dependent oxygenase degradation C-term;; Alcohol dehydrogenase transcription factor Myb/SANT-like	--	B	Chromatin structure and dynamics	2-oxoglutarate and iron-dependent oxygenase domain-containing protein 1 [Crassostrea gigas]	molecular function: binding (GO:0005488);; molecular function: catalytic activity (GO:0003824);; biological process: metabolic process (GO:0008152);; biological process: single-organism process (GO:0044699)
CGI_10009013	CGI_10009013	-1.08196	0.000157651	yes	down	--	--	--	--	--	--	--	--	Protein CREBRF homolog GN=CG13624 OS=Drosophila melanogaster (Fruit fly) PE=2 SV=2	K	Transcription	hypothetical protein CGI_10009013 [Crassostrea gigas]	--
Crassostrea_gigas_newGene_4961	--	-1.09813	0.00213859	yes	down	[L]	Replication, recombination and repair	--	--	--	[O]	Posttranslational modification, protein turnover, chaperones	Dynamin family;; 50S ribosome-binding GTPase	Transmembrane GTPase Marf OS=Drosophila melanogaster OX=7227 GN=Marf PE=1 SV=1	T	Signal transduction mechanisms	PREDICTED: transmembrane GTPase Marf-like [Crassostrea gigas]	--
CGI_10026959	CGI_10026959	-1.09928	0.00946131	yes	down	--	--	--	--	--	[O]	Posttranslational modification, protein turnover, chaperones	--	--	O	Posttranslational modification, protein turnover, chaperones	Uncharacterized protein C3orf32 [Crassostrea gigas]	--
CGI_10008370	CGI_10008370	-1.16413	0.00444881	yes	down	--	--	--	--	--	--	--	Dermatopontin	Hemagglutinin/amebocyte aggregation factor (Precursor) OS=Limulus polyphemus (Atlantic horseshoe crab) PE=1 SV=1	R	General function prediction only	hypothetical protein CGI_10008370 [Crassostrea gigas]	--
CGI_10002389	CGI_10002389	-1.1802	0.00372366	yes	down	--	--	--	--	--	--	--	C1q domain	Heavy metal-binding protein HIP OS=Mytilus edulis (Blue mussel) PE=1 SV=1	W	Extracellular structures	Complement C1q tumor necrosis factor-related protein 3 [Crassostrea gigas]	--
CGI_10002452	CGI_10002452	-1.18195	0.00319153	yes	down	--	--	Biological Process: negative regulation of transcription from RNA polymerase II promoter (GO:0000122);; Biological Process: ectodermal cell fate determination (GO:0001713);; Cellular Component: nucleus (GO:0005634);; Biological Process: Notch receptor processing (GO:0007220);; Biological Process: imaginal disc-derived female genitalia development (GO:0007486);; Biological Process: mesoderm develo…	--	--	[R]	General function prediction only	TM2 domain	TM2 domain-containing protein CG11103 (Precursor) GN=CG11103 OS=Drosophila melanogaster (Fruit fly) PE=2 SV=3	R	General function prediction only	hypothetical protein DAPPUDRAFT_197415 [Daphnia pulex]	biological process: biological regulation (GO:0065007);; biological process: cellular process (GO:0009987);; biological process: developmental process (GO:0032502);; biological process: single-organism process (GO:0044699);; cellular component: cell (GO:0005623);; cellular component: organelle (GO:0043226);; cellular component: cell part (GO:0044464);; biological process: metabolic process (GO:00…
Crassostrea_gigas_newGene_13887	--	-1.18974	0.00136499	yes	down	--	--	--	--	--	[BD]	Chromatin structure and dynamics;; Cell cycle control, cell division, chromosome partitioning	DDE superfamily endonuclease;; helix-turn-helix, Psq domain	--	S	Function unknown	PREDICTED: jerky protein homolog-like [Crassostrea gigas]	--
CGI_10003523	CGI_10003523	-1.21457	2.46117e-06	yes	down	--	--	--	--	--	--	--	--	--	--	--	hypothetical protein CGI_10003523 [Crassostrea gigas]	--
CGI_10013892	CGI_10013892	-1.23789	0.000263244	yes	down	--	--	--	--	--	--	--	Protein of unknown function (DUF2668)	Rhodopsin GN=RHO OS=Sepia officinalis (Common cuttlefish) PE=2 SV=1	--	--	hypothetical protein CGI_10013892 [Crassostrea gigas]	--
Crassostrea_gigas_newGene_19073	--	-1.26459	0.000263244	yes	down	--	--	--	--	--	--	--	--	--	--	--	PREDICTED: uncharacterized protein LOC105319322 isoform X2 [Crassostrea gigas]	--
CGI_10005309	CGI_10005309	-1.27803	0.000896557	yes	down	[S]	Function unknown	Molecular Function: protein binding (GO:0005515);;	K11997|1.18533e-23|bfo:BRAFLDRAFT_69765|K11997 tripartite motif-containing protein 2/3 | (RefSeq) hypothetical protein	--	[O]	Posttranslational modification, protein turnover, chaperones	B-box zinc finger;; NHL repeat	E3 ubiquitin-protein ligase arc-1 GN=arc-1 OS=Caenorhabditis elegans PE=3 SV=3	R	General function prediction only	Tripartite motif-containing protein 2 [Crassostrea gigas]	molecular function: binding (GO:0005488)
Crassostrea_gigas_newGene_29174	--	-1.28562	0.000661953	yes	down	--	--	--	--	--	--	--	AAA domain, putative AbiEii toxin, Type IV TA system	--	--	--	PREDICTED: uncharacterized protein LOC105341935 isoform X2 [Crassostrea gigas]	--
Crassostrea_gigas_newGene_41241	--	-1.32401	1.2091e-12	yes	down	--	--	--	--	--	--	--	--	--	--	--	--	--
Crassostrea_gigas_newGene_19193	--	-1.32862	0.000432124	yes	down	--	--	Cellular Component: intracellular (GO:0005622);; Molecular Function: zinc ion binding (GO:0008270);;	--	--	--	--	--	--	S	Function unknown	PREDICTED: uncharacterized protein LOC105337630 isoform X1 [Crassostrea gigas]	cellular component: cell (GO:0005623);; cellular component: cell part (GO:0044464);; molecular function: binding (GO:0005488)
Crassostrea_gigas_newGene_29591	--	-1.34556	6.87865e-05	yes	down	--	--	--	--	--	--	--	--	--	--	--	PREDICTED: uncharacterized protein LOC105322457 isoform X1 [Crassostrea gigas]	--
Crassostrea_gigas_newGene_19207	--	-1.3608	5.60925e-05	yes	down	--	--	--	--	--	--	--	Immunoglobulin I-set domain;; Immunoglobulin domain;; Immunoglobulin domain;; Immunoglobulin domain	--	--	--	PREDICTED: B-cell receptor CD22-like [Crassostrea gigas]	--
CGI_10001455	CGI_10001455	-1.43181	4.91017e-06	yes	down	--	--	--	--	--	--	--	C1q domain	--	W	Extracellular structures	hypothetical protein CGI_10001455 [Crassostrea gigas]	--
CGI_10007643	CGI_10007643	-1.43672	2.67114e-08	yes	down	[H]	Coenzyme transport and metabolism	Biological Process: morphogenesis of an epithelium (GO:0002009);; Molecular Function: methionine adenosyltransferase activity (GO:0004478);; Molecular Function: protein binding (GO:0005515);; Molecular Function: ATP binding (GO:0005524);; Biological Process: translation (GO:0006412);; Biological Process: S-adenosylmethionine biosynthetic process (GO:0006556);; Biological Process: lipid metabolic …	K00789|0|lgi:LOTGIDRAFT_141813|K00789 S-adenosylmethionine synthetase [EC:2.5.1.6] | (RefSeq) hypothetical protein	Cysteine and methionine metabolism (ko00270);; Biosynthesis of amino acids (ko01230)	[H]	Coenzyme transport and metabolism	S-adenosylmethionine synthetase, C-terminal domain;; S-adenosylmethionine synthetase, central domain;; S-adenosylmethionine synthetase, N-terminal domain	S-adenosylmethionine synthase GN=Sam-S OS=Drosophila melanogaster (Fruit fly) PE=2 SV=2	H	Coenzyme transport and metabolism	S-adenosylmethionine synthetase isoform type-2 [Crassostrea gigas]	biological process: developmental process (GO:0032502);; biological process: single-organism process (GO:0044699);; molecular function: catalytic activity (GO:0003824);; biological process: metabolic process (GO:0008152);; molecular function: binding (GO:0005488);; biological process: cellular process (GO:0009987);; biological process: multicellular organismal process (GO:0032501);; cellular comp…
Crassostrea_gigas_newGene_15457	--	-1.44543	1.54007e-05	yes	down	--	--	Cellular Component: membrane (GO:0016020);;	--	--	[T]	Signal transduction mechanisms	Immunoglobulin domain;; Immunoglobulin domain;; Immunoglobulin domain;; Immunoglobulin I-set domain;; Ig-like domain on T-cell surface glycoprotein CD3 epsilon chain	--	S	Function unknown	PREDICTED: myelin-associated glycoprotein isoform X3 [Crassostrea gigas]	cellular component: membrane (GO:0016020)
Crassostrea_gigas_newGene_39025	--	-1.47037	3.62485e-06	yes	down	[R]	General function prediction only	--	--	--	[TV]	Signal transduction mechanisms;; Defense mechanisms	Lectin C-type domain	Perlucin OS=Haliotis laevigata OX=36097 PE=1 SV=3	S	Function unknown	PREDICTED: perlucin-like [Crassostrea gigas]	--
CGI_10023468	CGI_10023468	-1.54762	4.0489e-06	yes	down	--	--	Biological Process: macromolecule biosynthetic process (GO:0009059);; Molecular Function: transferase activity (GO:0016740);; Biological Process: primary metabolic process (GO:0044238);; Biological Process: single-organism metabolic process (GO:0044710);; Biological Process: carbohydrate derivative biosynthetic process (GO:1901137);;	K00727|2.14482e-108|lgi:LOTGIDRAFT_108047|K00727 beta-1,3-galactosyl-O-glycosyl-glycoprotein beta-1,6-N-acetylglucosaminyltransferase [EC:2.4.1.102] | (RefSeq) hypothetical protein	Mucin type O-Glycan biosynthesis (ko00512)	[G]	Carbohydrate transport and metabolism	Core-2/I-Branching enzyme	Xylosyltransferase sqv-6 GN=sqv-6 OS=Caenorhabditis elegans PE=1 SV=3	G	Carbohydrate transport and metabolism	Beta-1,3-galactosyl-O-glycosyl-glycoprotein beta-1,6-N-acetylglucosaminyltransferase 3 [Crassostrea gigas]	biological process: metabolic process (GO:0008152);; molecular function: catalytic activity (GO:0003824);; biological process: single-organism process (GO:0044699)
Crassostrea_gigas_newGene_33348	--	-1.58249	1.27362e-08	yes	down	--	--	--	--	--	--	--	--	--	--	--	PREDICTED: uncharacterized protein LOC105345274 isoform X1 [Crassostrea gigas]	--
CGI_10006223	CGI_10006223	-1.7399	1.61508e-07	yes	down	--	--	--	--	--	--	--	B-box zinc finger;; Initiator Replication protein	RING finger protein nhl-1 GN=nhl-1 OS=Caenorhabditis elegans PE=1 SV=2	L	Replication, recombination and repair	Tripartite motif-containing protein 2 [Crassostrea gigas]	--
Crassostrea_gigas_newGene_24447	--	-1.88406	7.42448e-09	yes	down	--	--	Cellular Component: collagen trimer (GO:0005581);;	--	--	--	--	--	--	S	Function unknown	Complement C1q-like protein 3 [Crassostrea gigas]	cellular component: collagen trimer (GO:0005581);; cellular component: macromolecular complex (GO:0032991)
CGI_10020591	CGI_10020591	-1.92797	8.39123e-13	yes	down	--	--	--	--	--	[O]	Posttranslational modification, protein turnover, chaperones	Reprolysin (M12B) family zinc metalloprotease	ADAM family mig-17 (Precursor) GN=mig-17 OS=Caenorhabditis elegans PE=1 SV=3	O	Posttranslational modification, protein turnover, chaperones	A disintegrin and metalloproteinase with thrombospondin motifs 6 [Crassostrea gigas]	--
CGI_10007809	CGI_10007809	-1.94347	9.26241e-10	yes	down	--	--	--	K19951|1.7982e-94|lgi:LOTGIDRAFT_152898|K19951 TBC1 domain family member 8/9 | (RefSeq) hypothetical protein	--	[R]	General function prediction only	--	Uncharacterized protein DDB_G0271670 (Precursor) GN=DDB_G0271670 OS=Dictyostelium discoideum (Slime mold) PE=4 SV=1	R	General function prediction only	TBC1 domain family member 9 [Crassostrea gigas]	--
CGI_10000362	CGI_10000362	-2.05942	8.95466e-11	yes	down	[S]	Function unknown	--	K14428|1.73006e-09|bfo:BRAFLDRAFT_69764|K14428 solute carrier family 12 (potassium/chloride transporters), member 8 | (RefSeq) hypothetical protein	--	[O]	Posttranslational modification, protein turnover, chaperones	NHL repeat;; B-box zinc finger	Protein lin-41 GN=lin-41 OS=Caenorhabditis elegans PE=2 SV=1	R	General function prediction only	Tripartite motif-containing protein 3 [Crassostrea gigas]	--
CGI_10021191	CGI_10021191	-2.0702	3.27332e-14	yes	down	[IQR]	Lipid transport and metabolism;; Secondary metabolites biosynthesis, transport and catabolism;; General function prediction only	--	--	--	--	--	--	--	C	Energy production and conversion	hypothetical protein CGI_10021191 [Crassostrea gigas]	--
CGI_10026189	CGI_10026189	-2.10293	2.44921e-12	yes	down	--	--	--	--	--	--	--	--	--	--	--	hypothetical protein CGI_10026189 [Crassostrea gigas]	--
Crassostrea_gigas_newGene_22317	--	-2.54271	4.73667e-18	yes	down	--	--	--	--	--	--	--	--	--	S	Function unknown	uncharacterized protein LOC111126182 [Crassostrea virginica]	--
Crassostrea_gigas_newGene_147	--	-2.54318	9.19913e-17	yes	down	--	--	--	--	--	--	--	EGF-like domain	--	--	--	uncharacterized protein LOC111134897 [Crassostrea virginica]	--
CGI_10017107	CGI_10017107	-2.82555	1.68444e-22	yes	down	--	--	Molecular Function: monooxygenase activity (GO:0004497);;	K00503|7.35389e-20|lgi:LOTGIDRAFT_233457|K00503 dopamine beta-monooxygenase [EC:1.14.17.1] | (RefSeq) hypothetical protein	Tyrosine metabolism (ko00350)	--	--	--	Temptin (Precursor) OS=Aplysia californica (California sea hare) PE=1 SV=1	R	General function prediction only	Temptin [Crassostrea gigas]	molecular function: catalytic activity (GO:0003824);; biological process: metabolic process (GO:0008152);; biological process: single-organism process (GO:0044699)
CGI_10027954	CGI_10027954	-3.09296	1.17288e-32	yes	down	[R]	General function prediction only	--	K17623|2.07945e-83|lgi:LOTGIDRAFT_198690|K17623 pseudouridine 5'-phosphatase [EC:3.1.3.96] | (RefSeq) hypothetical protein	--	[R]	General function prediction only	Haloacid dehalogenase-like hydrolase;; haloacid dehalogenase-like hydrolase;; HAD-hyrolase-like	Probable pseudouridine-5&apos;-monophosphatase GN=Gs1l OS=Drosophila melanogaster (Fruit fly) PE=2 SV=2	R	General function prediction only	Haloacid dehalogenase-like hydrolase domain-containing protein 1A [Crassostrea gigas]	--
