# Supplementary material for: RNAi based transcriptome suggests genes potentially regulated by HSF1 in the Pacific oyster Crassostrea gigas under thermal stress
Source: BMC Genomics. 2019 Aug 8;20:639. doi: 10.1186/s12864-019-6003-8 (PMC6688261; doi:10.1186/s12864-019-6003-8)
Supplement: Supplementary file 6 — Table S5 Number of differentially expressed genes (DEGs) in each database. (XLSX 9 kb) [file 12864_2019_6003_MOESM6_ESM.xlsx]

## Sheet: Sheet1
Table S5. Number of differentially expressed genes (DEGs) in each database.
DEG set	Total	COG	GO	KEGG	KOG	NR
Heat VS control	88	13	34	27	41	88
RNAi VS control	79	16	29	26	37	79
Heat&RNAi VS control	121	24	40	31	44	121
