# Supplementary material for: RNAi based transcriptome suggests genes potentially regulated by HSF1 in the Pacific oyster Crassostrea gigas under thermal stress
Source: BMC Genomics. 2019 Aug 8;20:639. doi: 10.1186/s12864-019-6003-8 (PMC6688261; doi:10.1186/s12864-019-6003-8)
Supplement: Supplementary file 7 — Table S6. Number of genes of the 14 modules. (XLSX 9 kb) [file 12864_2019_6003_MOESM7_ESM.xlsx]

## Sheet: Sheet1
Table S6 Number of genes of the 14 modules (FPKM ≥1 and Module similarity threshold ≥0.25).
module	brown	green	pink	black	turquise	magenta	blue	purple	tan	red	cyan	greenyellow	salmon	yellow
Gene Number	251	221	181	185	499	176	279	171	124	219	40	130	48	234
