# Supplementary material for: RNAi based transcriptome suggests genes potentially regulated by HSF1 in the Pacific oyster Crassostrea gigas under thermal stress
Source: BMC Genomics. 2019 Aug 8;20:639. doi: 10.1186/s12864-019-6003-8 (PMC6688261; doi:10.1186/s12864-019-6003-8)
Supplement: Supplementary file 8 — Table S7. Heat shock proteins (HSPs) in the tan, yellow, blue, and salmon modules. (XLSX 12 kb) [file 12864_2019_6003_MOESM8_ESM.xlsx]

## Sheet: Sheet1
Table S7. Heat shock proteins (HSPs) in the tan, yellow, blue, and salmon modules.
module	Gene ID	annotation	HS/control*
tan	CGI_10002287	Hsp70 protein	1.34776
yellow	CGI_10001646	Hsp70 protein	2.66244
	CGI_10004824	Hsp70 protein	1.89837
	CGI_10004820	Hsp70 protein	9.29095
	CGI_10004823	Hsp70 protein	1.98498
	CGI_10022220	Hsp70 protein	1.97175
blue	CGI_10001267	Hsp70 protein	0.861474
	CGI_10005566	Hsp70 protein	1.21063
	CGI_10003417	Hsp70 protein	4.9267
	CGI_10015410	Hsp70 protein	1.1157
salmon	CGI_10010647	Hsp70 protein	23.1493
	CGI_10004164	Hsp20protein	14.3639
	CGI_10011376	Hsp20protein	12.4127
	CGI_10002594	Hsp70protein	26.4034
	CGI_10010646	Hsp70protein	30.2138
	CGI_10002823	Hsp70 protein	20.9358
	CGI_10004165	Hsp20protein	8.66971
* HS/control represent the multiple of FPKM

## Sheet: FPKM values
#ID	HC-1	HC-2	HC-3	NC-1	NC-2	NC-3
CGI_10002287	5.729	1.79056	1.07894	2.29419	3.04745	1.03822
CGI_10001646	1.05939	3.25115	0.571142	0.170262	0.321209	1.34207
CGI_10004824	8.88253	13.3364	7.11053	2.07192	5.87816	7.49971
CGI_10004820	0.214029	6.41824	0.252287	0.311695	0.176121	0.253179
CGI_10004823	9.0128	9.46203	7.60249	2.64908	3.79806	6.69021
CGI_10022220	5.49569	7.08821	4.39424	2.83397	3.83179	1.94494
CGI_10001267	1.06025	0.016567	5.44576	3.19796	2.07265	2.3008
CGI_10005566	2.52585	1.16268	2.39186	3.47527	1.54722	0
CGI_10003417	2.24768	2.70803	8.3954	0.988366	0.97499	0.746596
CGI_10015410	1.58494	8.8112	17.1119	20.4919	1.75929	2.40415
CGI_10010647	144.943	40.4339	137.622	5.44692	4.50859	3.99736
CGI_10004164	37.6361	19.5945	50.1675	1.43749	3.29541	2.74406
CGI_10011376	9.66496	8.9234	22.1673	1.06027	0.958644	1.26446
CGI_10002594	142.839	48.0102	183.796	4.80882	5.36539	4.01505
CGI_10010646	136.426	50.4497	240.306	5.44269	5.09666	3.59927
CGI_10002823	8.8769	7.036	15.592	0.645689	0.318057	0.541087
CGI_10004165	6.22454	4.40921	0.703443	0.396159	0.477553	0.433966
