# Supplementary material for: RNAi based transcriptome suggests genes potentially regulated by HSF1 in the Pacific oyster Crassostrea gigas under thermal stress
Source: BMC Genomics. 2019 Aug 8;20:639. doi: 10.1186/s12864-019-6003-8 (PMC6688261; doi:10.1186/s12864-019-6003-8)
Supplement: Supplementary file 9 — Table S8. Top six genes with the highest KME values in the tan, yellow, blue, green, black, purple, and salmon modules. (XLSX 10 kb) [file 12864_2019_6003_MOESM9_ESM.xlsx]

## Sheet: Sheet1
Table S8. Top six genes with the highest KME values in the tan, yellow, blue, green, black, purple, and salmon modules.
GeneID	description	KME
Tan module
Crassostrea_gigas_newGene_23801	Function unknown	0.99
CGI_10023834	Carbohydrate transport and metabolism	0.99
CGI_10000151	Function unknown	0.99
CGI_10025629	Lupus brain antigen 1	0.98
CGI_10027191	Protein Star	0.98
Crassostrea_gigas_newGene_32960	Function unknown	0.98
Yellow module
Crassostrea_gigas_newGene_36301	Function unknown	0.99
CGI_10008960	Animal haem peroxidase	0.98
CGI_10023797	Ribose-phosphate pyrophosphokinase 3	0.98
CGI_10003057	Calcium and integrin-binding protein 1	0.98
CGI_10015901	Zinc finger protein 1	0.98
Crassostrea_gigas_newGene_21921	Function unknown	0.97
Blue module
Crassostrea_gigas_newGene_36451	Function unknown	1
CGI_10020466	Prolyl endopeptidase	1
CGI_10006670	Forkhead box protein H1	0.99
CGI_10013055	Function unknown	0.99
CGI_10015422	Function unknown	0.98
CGI_10005795	DNA ligase 1	0.98
Green module
CGI_10017982	ShK domain-like	0.99
CGI_10009371	Function unknown	0.98
CGI_10019942	Transitional endoplasmic reticulum ATPase TER94	0.98
CGI_10018471	Function unknown	0.97
CGI_10017546	Mdm2-binding protein	0.96
CGI_10021616	Function unknown	0.95
Black module
CGI_10018753	Scavenger receptor cysteine-rich domain superfamily protein	0.98
CGI_10009380	Serine/threonine-protein phosphatase 6 catalytic subunit	0.98
CGI_10015946	Function unknown	0.98
CGI_10000205	Function unknown	0.97
CGI_10000204	Function unknown	0.97
CGI_10000238	Function unknown	0.97
Purple module
CGI_10021395	PLAC8 family	0.99
CGI_10022908	Function unknown	0.98
CGI_10026435	Function unknown	0.97
Crassostrea_gigas_newGene_4234	Function unknown	0.96
CGI_10004968	Function unknown	0.96
CGI_10008030	Function unknown	0.96
Salmon module
CGI_10017684	Function unknown	0.94
CGI_10000142	Function unknown	0.94
CGI_10004164	Hsp20/Stress-induced protein 1	0.94
CGI_10000143	Function unknown	0.93
CGI_10002594	Heat shock protein 68/ Hsp70 protein	0.93
CGI_10004165	Hsp20/Stress-induced protein 1	0.91
