# Supplementary material for: RNAi based transcriptome suggests genes potentially regulated by HSF1 in the Pacific oyster Crassostrea gigas under thermal stress
Source: BMC Genomics. 2019 Aug 8;20:639. doi: 10.1186/s12864-019-6003-8 (PMC6688261; doi:10.1186/s12864-019-6003-8)
Supplement: Supplementary file 10 — Table S9. SiRNA of the RNA interference assay. (XLSX 9 kb) [file 12864_2019_6003_MOESM10_ESM.xlsx]

## Sheet: Sheet1
Table S9. SiRNA of the RNA interference assay.
Name	Sense(5’-3’)	Antisense(5’-3’)
HSF-1-404	GGAUGGUUUCAGAGGUCAATT	UUGACCUCUGAAACCAUCCTT
HSF-1-495	GCGAGAGGUUGCAUCUCUATT	UAGAGAUGCAACCUCUCGCTT
HSF-1-718	CCUGAUUCCUUCAGUAAUUTT	AAUUACUGAAGGAAUCAGGTT
