# Supplementary material for: RNAi based transcriptome suggests genes potentially regulated by HSF1 in the Pacific oyster Crassostrea gigas under thermal stress
Source: BMC Genomics. 2019 Aug 8;20:639. doi: 10.1186/s12864-019-6003-8 (PMC6688261; doi:10.1186/s12864-019-6003-8)
Supplement: Supplementary file 11 — Table S10. Primer for validation of the genes enriched by RNA sequencing. (XLSX 9 kb) [file 12864_2019_6003_MOESM11_ESM.xlsx]

## Sheet: Sheet1
Table S10. Primer for validation of the genes enriched by RNA sequencing.
Gene ID	Forward	Reverse
CGI_10022835	TTTCTCAAAAACGCACCCTG	GAACACCAATCCCCCATCA
CGI_10004164	CGCCATTACGGACGGCAAGAA	ACGGTAATGTGGTCAGGCTCGA
CGI_10002387	CGACATGGAGAGACAAACAGATGTA	GCATATCCGGAATACGTTGTTCC
CGI_10002823	GCTGTGGCTTATGGAGCTGCTG	TCCTGCCGTTTCAATGCCCAAA
CGI_10002594	TCAGCCAAGGACAAGAGCACAG	TCGGCCTCGTTCACCATTCTCT
